# Supplementary material for: Neural relational inference to learn long-range allosteric interactions in proteins from molecular dynamics simulations
Source: Nat Commun. 2022 Mar 29;13:1661. doi: 10.1038/s41467-022-29331-3 (PMC8964751; doi:10.1038/s41467-022-29331-3)
Supplement: Supplementary file 4 — Supplementary Movies 1-4 [file 41467_2022_29331_MOESM4_ESM.zip]

Archive with 16 entries (11 files):
- Supplementary video/
- Supplementary video/s1/
- Supplementary video/s1/Apo-Pin1.mp4
- Supplementary video/s1/FFpSPR-Pin1(I28A).mp4
- Supplementary video/s1/FFpSPR-Pin1.mp4
- Supplementary video/s2/
- Supplementary video/s2/FFpSPR-Pin1.mp4
- Supplementary video/s2/pCdc25C-Pin1.mp4
- Supplementary video/s3/
- Supplementary video/s3/G93A-SOD1.mp4
- Supplementary video/s3/WT-SOD1.mp4
- Supplementary video/s4/
- Supplementary video/s4/A52V.mp4
- Supplementary video/s4/E203K.mp4
- Supplementary video/s4/S218Sp-S222Sp.mp4
- Supplementary video/s4/WT.mp4
