# Supplementary material for: Neural relational inference to learn long-range allosteric interactions in proteins from molecular dynamics simulations
Source: Nat Commun. 2022 Mar 29;13:1661. doi: 10.1038/s41467-022-29331-3 (PMC8964751; doi:10.1038/s41467-022-29331-3)
Supplement: Supplementary file 6 — Source Data [file 41467_2022_29331_MOESM6_ESM.xlsx]

## Sheet: Source data key
Source Data 1
Description: RMSD values and distribution of learned edges between residues and domains for Pin1 system
Source Data 2
Description: Distribution of learned edges between residues and domains for SOD1 system
Source Data 3
Description: Distribution of learned edges between residues and domains for MEK1 system
Source Data 4
Description: Difference in relative free energies between WT and Ala-mutant from the NRI modeling, equilibrium thermal denaturation experiments, CNA analysis, and MD simulation.
Source Data 5
Description: Comparison between Hessian-based derivative centrality metric and learned edges from NRI modeling
Source Data 6
Description: Results for Pin1 case study, including stability profile, comparison of RMSF values between truth and reconstruction, and frequency of each residue on the shortest pathways
Source Data 7
Description: Results for SOD1 case study, including stability profile, relevant distance distributions between atoms that form hydrogen bond interactions, Rg plot, and comparison of RMSF values between truth and reconstruction
Source Data 8
Description: Results for MEK1 case study, including comparison of RMSF values between truth and reconstruction, and frequency of each residue on the shortest pathways
Source Data 9
Description: MSE and VSD values for Pin1, SOD1, and MEK1 systems
Source Data 10
Description: Cluster results for Pin1, SOD1, and MEK1 systems
Source Data 11
Description: Distribution of learned edges between residues for Pin1, SOD1, and MEK1 systems
Source Data 12
Description: Comparison of RMSF values between the simulation and the reconstruction of trajectories for SOD1 and Pin1 systems, obtained from the modeling using different time intervals.
Source Data 13
Description: The distribution of learned edges for SOD1 and Pin1 systems, obtained from the modeling using different time intervals.
Source Data 14
Description: Distribution of learned edges between residues from three repeated trajectories of Pin1, SOD1, and MEK1 systems
Source Data 15
Description: The node centralities in the allosteric pathways for three repeated trajectories of Pin1, SOD1, and MEK1 systems
File Name: Source Data 16
Description: The node centralities in the allosteric pathways for the WT and 23 Ala-mutants of unbound Pin1, which are calculated based on the CNA method and the NRI model.
Source Data 17
Description: Description: Comparison between CNA approach and NRI-based approach
Source Data 18
Description: Description: Distribution of learned edges between domains, correlation between RMSD value and learned node weight for Pin1 system
Source Data 19
Description: Distribution of learned edges and per-residue weight for Pin1 system
Source Data 20
Description: Correlation between RMSD value and learned node weight for Pin1 system
Source Data 21
Description: Comparison between dynamics coupling index (DCI) analysis and NRI-based approach
Source Data 22
Description: The node centralities in the allosteric pathways for Pin1, SOD1, and MEK1 systems. The node centrality is calculated based on the covariance matrices obtained from DCI method, Hessian matrix, CNA method, and the NRI model, respectively.

## Sheet: Data S1
Figure 2a The average RMSD value of per-residue
Apo-Pin1(3TDB)	FFpSPR-Pin1(3TDB)	FFpSPR-Pin1(1NMV)	pCdc25C-Pin1(1NMV)	Apo-Pin1(3TDB)
1.97725	1.56794	28.6279	4.20614	0	0.921651	0.924839	0.974869	0.948416	1	0.973697	1	0.973648	0.947378	0.874568	0.809637	0.878596	0.920953	1	0.973684	0.973706	1	0.973861	0.570409	0.505143	0.526137	0	0.70673	0.599717	0.707628	0.697257	0.772769	0.74198	0.81597	0.742832	0.683232	0.688934	0.610045	0.809535	0.653	0.738784	0.764119	0.789309	0.924211	0.950464	0.880564	0.609098	0.583313	0.519387	0.716965
2.05025	1.81519	26.8126	3.35197	0.894899	0	0	0.808138	0.894788	0.947371	0.921997	0.947365	0.815887	0	0	0	0	0.500589	0.891214	0.685593	0.815685	0.790024	0.822318	0	0	0	0	0	0	0	0	0	0	0	0	0	0	0	0	0	0	0	0	0.60599	0.658982	0	0	0	0	0
2.58007	1.76048	24.7109	3.85047	1	0.867129	0	0.999761	0.999627	0.999998	0.999736	1	0.946852	0.729546	0.540594	0	0	0.855695	0.973393	0.970829	0.921482	0.900288	0.976214	0	0	0	0	0	0	0	0.503357	0.642579	0.623608	0.757937	0.539271	0	0	0	0	0	0.521374	0	0.68304	0.821447	0.894278	0.712713	0	0	0	0
1.68041	0.52134	20.2278	3.73928	1	1	1	0	1	1	1	1	1	1	1	0.97311	0.99913	0.999981	1	1	1	1	1	0.967939	0.988525	0.885858	0.945833	0.974263	0.950226	0.974945	0.99999	0.973692	1	1	1	0.992105	1	0.999627	1	0.999994	1	0.999949	1	1	1	1	0.990172	0.999816	0.974854	0.985756
1.272	1.1045	20.8858	3.6389	1	1	1	1	0	1	1	1	1	1	1	1	1	1	1	1	1	1	1	1	1	1	1	1	1	1	1	0.999999	1	1	1	1	1	1	1	1	1	1	1	1	1	1	1	1	1	1
4.93813	2.5086	22.4058	4.10197	1	1	1	1	1	0	1	1	1	1	1	1	1	1	1	1	1	1	1	1	1	1	1	0.999873	0.999999	0.973701	0.973832	0.973686	0.973684	0.973685	1	1	1	1	1	1	1	1	1	1	1	1	1	1	1	1
3.40722	2.40911	19.9517	3.28827	1	1	1	1	1	1	0	1	1	1	1	1	1	1	1	1	1	1	1	1	1	0.999932	1	1	1	1	1	1	1	1	1	1	1	1	1	1	1	1	1	1	1	1	1	0.997828	0.999986	1
4.3187	1.30567	22.7345	2.33249	1	1	1	1	1	1	1	0	1	1	1	1	1	1	1	1	1	1	1	1	1	1	1	1	1	1	1	1	1	1	1	1	1	1	1	1	1	1	1	1	1	1	1	1	1	1
6.14275	2.38658	29.2599	3.67226	1	1	1	1	1	1	1	1	0	1	1	1	1	0.999641	1	1	1	1	1	0.99956	1	0.999998	1	1	0.998734	1	1	1	1	1	1	1	1	1	1	1	1	1	1	1	1	1	1	1	1	1
6.85451	2.96476	28.2374	5.43502	0.999999	0.899875	0.968206	0.999999	0.99999	0.999984	0.999929	1	0.973758	0	0.739395	0.64016	0.743635	0.971945	0.973684	0.973684	0.999962	0.999713	0.999992	0	0	0	0.617167	0.93272	0.825047	0.745817	0.773794	0.872697	0.905429	0.973455	0.921172	0.851677	0.862567	0.796727	0.876257	0.830568	0.968231	0.930982	0.977903	0.977788	0.970263	0.976452	0.652193	0.769063	0	0.767656
9.99561	4.30706	20.6988	3.40022	0.973681	0.750098	0.591402	0.942666	0.973675	0.973684	0.947311	0.999984	0.920798	0.536623	0	0	0	0.786093	0.947157	0.895628	0.792352	0.789487	0.84244	0	0	0	0	0.538835	0	0	0	0	0.534374	0.631418	0.682088	0.55383	0.502477	0	0	0	0	0.632712	0.742774	0.815949	0.841255	0.723139	0	0	0	0
10.0185	4.04705	20.665	6.85273	0.791781	0.579545	0	0.659072	0.842005	0.947368	0.894737	0.894737	0.693034	0	0	0	0	0.566156	0.77388	0.688088	0.684875	0.763362	0.712958	0	0	0	0	0	0	0	0	0	0.512052	0.650787	0.592872	0	0.503119	0	0	0	0	0.529792	0.619751	0.79685	0.783435	0	0	0	0	0
8.52374	3.76328	16.4848	7.19048	0.947364	0.805721	0.769143	0.921272	0.922168	0.947394	0.92104	0.947616	0.923114	0.582071	0	0	0	0.86888	0.915527	0.883972	0.920001	0.80046	0.947018	0	0	0	0	0.650573	0.533753	0.552163	0.514216	0.606378	0.625703	0.687215	0.78243	0.750182	0.68622	0	0.783016	0	0.659738	0.743431	0.799718	0.88598	0.89506	0.712725	0	0	0	0
7.04868	2.6298	14.8559	8.51317	1	0.97528	0.973761	0.999948	1	1	1	1	0.973769	0.931295	0.907876	0.922213	0.920798	0	0.973685	0.973684	1	1	1	0.741135	0.813368	0.87968	0.94086	0.973565	0.938863	0.92132	0.921103	0.99188	0.919654	0.97382	0.945997	0.993348	0.973656	0.960956	0.947784	0.967792	0.973413	0.964275	0.976604	0.999995	0.999952	0.988758	0.894115	0.962079	0.867185	0.921357
7.67619	2.26547	14.4579	10.9585	1	1	1	1	1	1	1	1	1	1	1	1	0.999999	0.999992	0	1	1	1	1	0.999087	0.99411	0.976699	0.999192	1	0.999997	1	1	0.999999	1	1	1	1	1	0.999592	0.999996	0.999652	1	1	1	1	1	1	0.981605	0.999906	0.999714	0.998979
5.2044	1.70767	11.0923	10.9042	1	0.999997	0.999879	1	1	1	1	1	1	0.964528	0.937815	0.892591	0.895596	0.964349	1	0	1	1	0.999998	0.562003	0	0.518813	0.636653	0.881604	0.821569	0.889404	0.912011	0.905892	0.945612	0.947506	0.858803	0.832844	0.824088	0.794297	0.867496	0.785568	0.919285	0.884405	0.966654	0.999689	0.997335	0.992332	0.734777	0.752618	0.583835	0.786636
4.16602	1.92206	10.3823	12.5555	0.99927	0.917867	0.839743	0.95216	0.973468	1	0.973684	1	0.920059	0.766791	0.700882	0.50761	0.558407	0.833865	0.973681	0.924254	0	0.890357	0.999999	0	0	0	0	0	0.523108	0.553505	0.57868	0.606088	0.736824	0.681005	0.505637	0.510901	0	0	0.524627	0	0.576397	0.588538	0.697414	0.817901	0.868337	0.736719	0	0	0	0.509446
2.40968	1.23807	15.9817	15.2041	0.921053	0.822129	0.791824	0.947369	0.973682	0.973685	0.948473	0.999944	0.947131	0.651239	0.649989	0	0	0.813705	0.881103	0.920922	0.973214	0	0.926624	0	0	0	0	0	0	0	0	0	0.507346	0.617067	0	0	0	0	0	0	0	0	0.554813	0.72641	0.71593	0.605757	0	0	0	0
3.61101	3.41682	17.6698	14.5769	0.854731	0.703492	0.702698	0.840594	0.848193	0.94726	0.893357	0.843873	0.715763	0	0	0	0	0.598499	0.826771	0.781773	0.832715	0.817528	0	0	0	0	0	0	0	0	0	0	0	0.522333	0	0	0	0	0	0	0	0	0	0.516861	0.616103	0	0	0	0	0
0.70268	0.66425	16.8845	13.3494	0.502946	0	0	0	0	0.718308	0.70938	0.579647	0	0	0	0	0	0	0	0	0.514873	0.525389	0.668486	0	0	0	0	0	0	0	0	0	0	0	0	0	0	0	0	0	0	0	0	0	0	0	0	0	0	0
4.0503	1.25041	16.0664	9.62793	0	0	0	0	0.534962	0.736155	0.711296	0.626435	0	0	0	0	0	0	0.513328	0	0	0.570874	0.604001	0	0	0	0	0	0	0	0	0	0	0	0	0	0	0	0	0	0	0	0	0	0	0	0	0	0	0
2.9039	0.5002	12.5924	8.73406	0	0	0	0	0.533073	0.620635	0.68243	0.580579	0	0	0	0	0	0	0	0	0	0	0.560236	0	0	0	0	0	0	0	0	0	0	0	0	0	0	0	0	0	0	0	0	0	0.502313	0	0	0	0	0
0.91255	0.57269	10.0038	6.64895	0	0	0	0	0	0.597281	0.672346	0.535517	0	0	0	0	0	0	0	0	0	0	0.523212	0	0	0	0	0	0	0	0	0	0	0	0	0	0	0	0	0	0	0	0	0	0	0	0	0	0	0
2.01227	1.29746	11.5063	4.15996	0	0	0	0	0.512421	0.622951	0.615838	0.604446	0	0	0	0	0	0	0	0	0	0	0.60237	0	0	0	0	0	0	0	0	0	0	0	0	0	0	0	0	0	0	0	0	0.543213	0.532079	0	0	0	0	0
1.8378	1.0309	19.7774	6.38358	0	0	0	0	0.594898	0.639204	0.703991	0.631567	0	0	0	0	0	0	0	0	0	0	0.635399	0	0	0	0	0	0	0	0	0	0	0	0	0	0	0	0	0	0	0	0	0.541422	0.530336	0	0	0	0	0
2.90143	1.93091	24.939	5.26145	0	0	0	0	0.656375	0.711849	0.759398	0.63483	0.51599	0	0	0	0.537033	0.544903	0.529551	0	0	0.533175	0.683426	0	0	0	0	0	0	0	0	0.523475	0.533096	0	0	0	0	0	0.555269	0.534051	0.694687	0.668733	0.625753	0.618161	0.615363	0.602859	0.538522	0.516151	0	0
3.54361	1.91785	28.8652	7.79306	0	0	0	0	0	0.670607	0.687574	0.509892	0	0	0	0	0	0	0	0	0	0	0.60282	0	0	0	0	0	0	0	0	0	0	0	0	0	0	0	0.599469	0.606902	0.688134	0.641845	0.615891	0.526296	0.515103	0.638032	0	0	0	0
5.75856	2.81248	33.2888	7.49251	0	0	0	0	0.565165	0.735055	0.709645	0.624705	0	0	0	0	0	0	0	0	0	0.539785	0.629687	0	0	0	0	0	0	0	0	0	0.544058	0.525948	0.532912	0	0.544235	0	0.600676	0.592559	0.639128	0.606643	0.588491	0.554715	0.620793	0.598433	0.602584	0.535778	0	0.53224
5.822	5.52645	30.6996	6.82528	0	0	0	0	0	0.567154	0.605926	0	0	0	0	0	0	0	0	0	0	0	0.604907	0	0	0	0	0	0	0	0	0	0	0	0	0	0	0	0.502381	0	0.546701	0	0	0.552281	0.586467	0.571212	0	0	0	0
2.22859	2.18251	28.9024	7.45009	0	0	0	0	0.542685	0.691374	0.679942	0.525297	0	0	0	0	0	0	0	0	0	0	0.5752	0	0	0	0	0	0	0	0	0	0	0	0	0	0	0	0	0	0	0.557604	0.590125	0.583313	0.617686	0.528162	0	0	0	0
2.1531	2.25811	22.4194	4.39616	0	0	0	0	0	0.579048	0.628928	0.590376	0	0	0	0	0	0	0	0	0	0	0.527717	0	0	0	0	0	0	0	0	0	0	0	0	0	0	0	0	0	0	0	0	0.570888	0.524466	0.545091	0	0	0	0
4.14744	3.78563	16.5437	3.80496	0.526576	0	0	0.566048	0.503694	0.577721	0.648122	0.614673	0.524512	0	0	0	0	0	0.535716	0	0.553171	0.661502	0.661616	0	0	0	0	0	0	0	0	0	0	0	0	0	0	0	0	0	0	0	0	0.521036	0.525425	0	0	0	0	0
3.89042	4.09429	13.9118	2.20402	0.658058	0.62425	0.66277	0.746545	0.762094	0.683368	0.688368	0.741872	0.767856	0.591797	0.564886	0	0	0.75568	0.816408	0.658679	0.68773	0.859592	0.868654	0	0	0	0	0	0	0	0	0	0	0	0	0	0	0	0	0	0	0	0	0.603656	0.584358	0	0	0	0	0
8.14237	8.73215	10.4767	4.34049	0.573887	0	0	0.504431	0.581109	0.602973	0.580136	0.60864	0.500317	0	0	0	0	0	0.603202	0	0	0.602363	0.729994	0	0	0	0	0	0	0	0	0	0	0	0	0	0	0	0	0	0	0	0	0	0	0	0	0	0	0
8.04215	5.73077	7.12459	3.57005	0.736575	0.652795	0.649751	0.803418	0.823771	0.65383	0.733714	0.846262	0.843307	0.640003	0	0	0	0.738938	0.788237	0.793708	0.76114	0.921058	0.899262	0	0	0	0	0	0	0	0	0	0	0	0	0	0	0	0	0	0	0	0	0	0.550377	0	0	0	0	0
9.66905	8.67488	11.559	5.26451	0.616632	0	0	0.678967	0.806579	0.631668	0.658011	0.711279	0.728801	0	0	0	0	0.662194	0.687618	0.632094	0.627913	0.843201	0.809166	0	0	0	0	0	0	0	0	0	0	0	0	0	0	0	0	0	0	0	0	0	0	0	0	0	0	0
12.7518	10.0401	13.7367	2.37202	0.745918	0.7419	0.698181	0.786041	0.841658	0.736378	0.71056	0.761592	0.819236	0.719444	0.552433	0	0.518695	0.842378	0.814239	0.789342	0.789307	0.920742	0.873897	0	0	0	0	0	0	0	0	0	0	0	0	0	0	0	0	0	0	0	0	0	0	0	0	0	0	0
9.64825	6.9063	14.9711	1.70726	0.773224	0.75678	0.752506	0.881217	0.804494	0.737199	0.786936	0.81571	0.865542	0.785851	0.518565	0	0.595351	0.872931	0.882532	0.804594	0.767743	0.922234	0.93446	0	0	0	0	0	0	0	0	0	0	0	0	0	0	0	0	0	0	0	0	0	0	0	0	0	0	0
7.32527	6.71879	13.6899	0.96232	0.818833	0.775001	0.942473	0.917949	0.893574	0.710654	0.763495	0.841829	0.908312	0.872129	0.692035	0.506383	0.715336	0.924458	0.832747	0.842807	0.815854	0.973443	0.973521	0	0	0	0	0	0	0	0	0	0	0	0	0	0	0	0	0	0	0	0	0	0.534373	0	0	0	0	0
5.60637	11.086	14.1858	2.89718	0.920561	0.847999	0.89866	0.973641	0.896877	0.872618	0.919376	0.920227	0.924026	0.898636	0.761733	0.689627	0.770739	0.973485	0.972907	0.921484	0.894497	0.947223	0.999985	0.567369	0.524214	0.544508	0.537488	0.577187	0.537888	0.552867	0.625672	0.683914	0.608664	0.634199	0.653457	0.569219	0.542813	0.584579	0.513632	0.539934	0.625196	0.57459	0.640451	0	0.595641	0.535406	0	0	0	0.517939
7.9937	9.45534	16.7503	3.10898	0.896456	0.919925	0.929648	0.971837	0.918041	0.847433	0.892522	0.921387	0.945923	0.936836	0.764384	0.613025	0.737849	0.973661	0.973704	0.895081	0.894314	0.94736	0.973193	0.606558	0.540408	0	0	0.53055	0.520427	0.549688	0.660549	0.697877	0.633686	0.639775	0.608662	0.515158	0	0	0	0	0	0.524485	0.552132	0.553313	0	0.510509	0	0	0	0.500782
5.43756	6.31237	20.4717	2.6413	0.71209	0.651978	0.717568	0.865452	0.840346	0.710365	0.78454	0.763328	0.853006	0.777289	0.514726	0	0.561188	0.816464	0.780369	0.757414	0.760123	0.947313	0.897776	0	0	0	0	0	0	0	0	0	0	0	0	0	0	0	0	0	0	0	0	0	0.527042	0	0	0	0	0
6.04654	5.34653	14.4873	1.72575	0.535624	0	0	0.556085	0.606101	0.658003	0.678227	0.65951	0.593896	0	0	0	0	0	0.576668	0	0.627133	0.829703	0.79881	0	0	0	0	0	0	0	0	0	0	0	0	0	0	0	0	0	0	0	0	0	0	0	0	0	0	0
4.73525	1.74552	9.42913	3.26616	0	0	0	0	0.527748	0.593722	0.58661	0.607442	0	0	0	0	0	0	0	0	0	0.603849	0.685129	0	0	0	0	0	0	0	0	0	0	0	0	0	0	0	0	0	0	0	0	0	0	0	0	0	0	0
2.57071	2.15583	9.82672	4.13489	0	0	0	0	0	0.628594	0.684238	0.564328	0	0	0	0	0	0	0	0	0	0.51224	0.631206	0	0	0	0	0	0	0	0	0	0	0	0	0	0	0	0	0	0	0	0	0	0	0	0	0	0	0
2.03141	1.60722	10.8282	4.30464	0	0	0	0	0	0.531918	0.577463	0.605968	0	0	0	0	0	0	0	0	0	0	0	0	0	0	0	0	0	0	0	0	0	0	0	0	0	0	0	0	0	0	0	0	0	0	0	0	0	0
2.53684	1.27539	4.98367	4.42518	0	0	0	0	0	0.56148	0.633146	0.562295	0	0	0	0	0	0	0	0	0	0	0.508874	0	0	0	0	0	0	0	0	0	0	0	0	0	0	0	0	0	0	0	0	0	0	0	0	0	0	0
4.41982	2.64791	6.76036	7.64652	0	0	0	0	0	0.683627	0.682913	0.554464	0	0	0	0	0	0	0	0	0	0.508575	0.595339	0	0	0	0	0	0	0	0	0	0	0	0	0	0	0	0	0	0	0	0	0.508615	0.579019	0.546672	0	0	0	0
1.16861	0.87223	7.56611	9.22184	0	0	0	0	0.616537	0.662528	0.667835	0.68387	0.540906	0	0	0	0	0	0.574731	0	0	0.58628	0.659992	0	0	0	0	0	0	0	0.512571	0.504689	0.532552	0	0.543242	0	0	0	0	0	0.541981	0.54504	0.585983	0.585064	0.642252	0.660408	0	0.519169	0	0.527691
1.18408	0.41001	9.49843	9.61914	0	0	0	0	0.598903	0.630281	0.651869	0.631211	0	0	0	0	0	0	0	0	0	0.524983	0.612755	0	0	0	0	0	0	0	0	0.515411	0	0	0	0	0	0	0.512923	0.500848	0.540897	0.572292	0.58575	0.573153	0.581105	0.550014	0.520379	0	0	0
0.50975	0.89793	8.03773	5.62456	0	0	0	0	0.571992	0.659158	0.635571	0.684136	0	0	0	0	0	0.522134	0	0	0	0.612645	0.588194	0	0	0	0	0	0	0	0	0	0	0	0	0	0	0	0	0	0	0	0	0	0.560332	0	0	0	0	0
0.41861	1.76886	8.29363	4.96569	0.520257	0	0	0	0.619134	0.722133	0.717261	0.638863	0.527444	0	0	0	0	0	0.522796	0	0	0.738486	0.633003	0	0	0	0	0	0	0	0	0.54293	0	0.559055	0	0	0	0	0	0	0	0	0	0	0.502339	0	0	0	0	0
2.02891	1.82064	9.14725	5.10664	0.674766	0.53897	0	0.589081	0.71701	0.800221	0.838862	0.812908	0.792754	0	0	0	0	0.526736	0.660073	0.518044	0.645405	0.62587	0.686515	0	0	0	0	0	0	0	0.531624	0.734361	0.708421	0.606537	0.556783	0	0	0	0	0	0	0	0	0.585889	0.623934	0	0	0	0	0
0.94945	0.72828	7.73416	4.60481	0.524438	0	0	0	0.736817	0.78757	0.773752	0.715499	0.504492	0	0	0	0	0	0.571886	0	0.525408	0.667196	0.703142	0	0	0	0	0	0	0	0.5043	0.639313	0.614718	0.562969	0	0	0	0	0	0	0	0	0	0	0	0	0	0	0	0
1.0555	0.5021	5.8938	2.59277	0.602002	0	0	0	0.660142	0.737171	0.710972	0.710478	0	0	0	0	0	0	0.515426	0	0.551673	0.634639	0.657979	0	0	0	0	0	0	0	0	0.601462	0.523503	0.51238	0	0	0	0	0	0	0	0	0	0	0	0	0	0	0	0
1.23967	0.56886	6.76518	2.22369	0.691361	0.559188	0	0.750528	0.816959	0.842743	0.819817	0.81516	0.716596	0	0	0	0	0.595644	0.741318	0.558189	0.631237	0.686825	0.813582	0	0	0	0	0.551408	0.553449	0.606942	0.75191	0.750083	0.810819	0.774144	0.668605	0	0	0	0	0	0.537593	0.567321	0.654408	0.69662	0.744086	0.696697	0.526544	0.645607	0.536986	0.701805
1.27813	0.90997	4.61085	1.38943	0.788322	0.572221	0	0.773917	0.8594	0.921009	0.89521	0.868939	0.844683	0.511441	0.523799	0	0	0.642873	0.769694	0.74052	0.600433	0.71001	0.832585	0	0	0	0	0.536635	0	0.565259	0.592751	0.775321	0.682546	0.526818	0.635107	0	0.508745	0	0	0	0	0.52004	0.668789	0.614928	0.773186	0.674348	0	0	0	0.533431
2.59303	1.0208	4.28139	2.00107	0.654788	0	0	0.658821	0.787045	0.86559	0.868421	0.842354	0.606278	0	0	0	0	0	0.632127	0.531321	0.616687	0.733168	0.70799	0	0	0	0	0	0	0	0	0	0	0.541097	0	0	0	0	0	0	0	0	0	0.627402	0.73654	0	0	0	0	0
3.3906	1.33659	5.66771	2.29557	0.533766	0	0	0	0.591066	0.763942	0.737137	0.684507	0	0	0	0	0	0	0.526617	0	0	0.581313	0.599923	0	0	0	0	0	0	0	0	0	0	0	0	0	0	0	0	0	0	0	0	0	0.503748	0	0	0	0	0
5.68733	4.09108	4.94924	1.63617	0.683975	0	0	0	0.689678	0.868424	0.818532	0.763183	0	0	0	0	0	0	0.552494	0	0.578985	0.69329	0.710819	0	0	0	0	0	0	0	0	0	0	0.502088	0	0	0	0	0	0	0	0	0	0.549121	0.582743	0	0	0	0	0
3.59569	2.2704	5.29247	2.72016	0.541502	0	0	0	0	0.815741	0.769369	0.701529	0	0	0	0	0	0	0	0	0.500936	0.621714	0.684202	0	0	0	0	0	0	0	0	0	0	0	0	0	0	0	0	0	0	0	0	0	0	0	0	0	0	0
7.58396	8.27465	5.18456	2.28413	0.65381	0	0	0	0.700017	0.894694	0.868398	0.792749	0	0	0	0	0	0	0.527535	0	0.581989	0.763087	0.682225	0	0	0	0	0	0	0	0	0	0	0	0	0	0	0	0	0	0	0	0	0.527966	0.584669	0	0	0	0	0
5.26483	3.87823	7.35204	4.19371	0.610212	0	0	0	0.63041	0.842106	0.815791	0.713969	0	0	0	0	0	0	0	0	0.575577	0.708351	0.675637	0	0	0	0	0	0	0	0	0	0	0	0	0	0	0	0	0	0	0	0	0	0.523204	0	0	0	0	0
2.00097	1.96691	5.97604	3.79274	0.698392	0.535363	0	0.53713	0.711213	0.868093	0.867542	0.815805	0.544756	0	0	0	0	0	0.607351	0.60153	0.645998	0.787186	0.684433	0	0	0	0	0	0	0	0	0	0.503783	0.540323	0.545617	0	0	0	0	0	0	0	0.529366	0.628005	0.729827	0.524588	0	0	0	0
1.73381	1.18124	6.91442	4.98598	0.736794	0	0	0.655728	0.707138	0.896208	0.86851	0.840944	0.60618	0	0	0	0	0.531435	0.710525	0.588059	0.634611	0.791533	0.68101	0	0	0	0	0	0	0	0	0.509773	0	0.609721	0.626809	0	0.514582	0	0	0	0	0	0.539501	0.681401	0.745098	0	0	0	0	0
1.68153	1.65166	8.17735	6.00117	0.671619	0	0	0.712339	0.738519	0.797487	0.816359	0.783763	0.736855	0	0	0	0	0.620912	0.736926	0.649297	0.638107	0.851511	0.764483	0	0	0	0	0	0	0	0	0	0	0.511363	0.548233	0	0	0	0	0	0	0	0.51631	0.663305	0.607948	0	0	0	0	0
2.00376	2.62044	7.71774	6.00396	0.628642	0	0	0.631011	0.683743	0.817731	0.865881	0.76223	0.711435	0	0	0	0	0.583978	0.633215	0.603799	0.577058	0.839659	0.82243	0	0	0	0	0	0	0	0	0	0	0	0	0	0	0	0	0	0	0	0.601198	0.621749	0.600161	0	0	0	0	0
2.37447	2.48961	10.6854	7.15127	0.507068	0	0	0	0.679539	0.762946	0.778159	0.685294	0.51333	0	0	0	0	0.56776	0.58174	0	0	0.618074	0.76297	0	0	0	0	0	0	0	0	0	0	0	0	0	0	0	0	0	0	0	0	0	0.552257	0.529255	0	0	0	0
1.6779	1.84302	13.9649	7.86157	0	0	0	0	0.657368	0.617174	0.658445	0.669888	0.501079	0	0	0	0	0.510736	0.61125	0	0	0	0.609916	0	0	0	0	0	0	0	0	0	0	0	0	0	0	0	0	0	0	0	0	0	0	0	0	0	0	0
4.00496	3.60403	9.71635	7.16021	0.528588	0	0	0	0.591885	0.667582	0.710433	0.635083	0.544209	0	0	0	0	0	0.550478	0	0.57589	0.724051	0.77106	0	0	0	0	0	0	0	0	0	0	0	0	0	0	0	0	0	0	0	0	0	0	0	0	0	0	0
1.79585	1.5764	10.1048	5.7668	0.554006	0	0	0	0.513477	0.742619	0.815901	0.646449	0	0	0	0	0	0	0.568954	0	0	0.654107	0.662293	0	0	0	0	0	0	0	0	0	0	0	0	0	0	0	0	0	0	0	0	0.530361	0	0	0	0	0	0
3.4521	0.68327	12.3532	5.52333	0.579578	0	0	0	0.567609	0.789176	0.815854	0.634807	0	0	0	0	0	0	0	0	0	0.608655	0.657971	0	0	0	0	0	0	0	0	0	0	0	0	0	0	0	0	0	0	0	0	0	0	0	0	0	0	0
3.6292	1.72382	9.315	4.66613	0	0	0	0	0.501552	0.763161	0.737042	0.605253	0	0	0	0	0	0	0	0	0	0	0.656676	0	0	0	0	0	0	0	0	0	0	0	0	0	0	0	0	0	0	0	0	0	0	0	0	0	0	0
2.32054	2.98315	8.55001	5.36088
3.54014	1.52772	9.46891	6.9327
3.43438	1.52419	10.6395	5.71228
4.42194	2.10897	8.14452	5.79565
4.54452	3.19564	7.58433	6.00072
1.8568	1.04995	5.83725	3.17637
2.66181	0.75815	4.92219	3.57854
4.88638	2.539	5.84085	3.87138
2.44702	1.3062	7.21441	7.37571
1.9697	0.90448	6.21849	4.64159
3.00433	0.5358	5.47114	3.90728
3.12059	0.913	4.21008	1.77814
2.45796	1.03065	4.75983	1.60015
2.26824	0.57789	4.72527	1.86134
5.2354	1.51501	4.42013	1.73615
3.68453	2.06843	3.86421	1.08798
2.98892	1.30621	3.56632	1.86216
3.40699	1.41331	2.61063	2.08743
3.58298	1.86244	3.49065	1.95061
3.35002	2.25661	2.10278	2.20923
4.00618	2.93807	1.83411	3.75178
5.05221	3.14707	2.27941	3.51116
2.90633	1.70627	1.64656	2.49037
1.85041	1.21306	2.58904	3.48795
3.80978	1.56801	2.33348	4.52573
3.16527	1.56024	2.6763	4.5816
2.62538	1.02032	3.58033	4.59981
1.91698	0.83212	4.13191	4.35666
2.16803	1.3595	3.80503	2.50987
2.58653	1.74738	3.88927	1.78201
2.33971	1.15147	7.38955	2.06065
0.93627	0.85824	6.34022	2.42407
1.09452	1.03343	4.93648	2.88441
1.68677	1.20941	6.7898	2.72631
2.94848	1.13445	8.1326	3.27554
1.74417	1.63319	9.34445	4.84563
2.10025	1.02889	5.81542	3.59363
5.21513	2.36538	6.94208	3.3251
2.55448	1.33879	7.18196	4.90368
2.78733	3.30005	7.42763	4.2449
1.43906	1.79695	8.1429	4.52904
1.78374	0.73316	6.79249	3.50376
1.60874	1.91575	6.93219	3.34683
1.14828	0.83482	7.11656	3.83674
1.05944	0.80511	7.89106	3.39964
1.44397	1.44052	6.33564	3.5451
2.26342	1.04475	6.41729	2.33894
2.4091	1.35525	7.11354	2.99064
2.71081	0.46434	6.57847	2.77255
3.29961	0.83726	6.96571	2.45074
2.93792	2.83346	6.88453	2.96346
2.57523	2.3986	7.62684	3.23468
2.26684	1.39303	9.70924	4.63455
1.33516	0.26161	8.10173	5.60905
2.92488	0.17399	6.86551	6.71825
1.98879	1.12835	8.54254	6.87214
1.86083	1.19223	6.17435	5.88217
0.6562	0.68938	6.67954	4.36567
1.1208	0.53329	8.12669	6.77334
1.67	0.58448	5.84712	3.57012
0.854	0.67994	5.42886	2.61461
0.60063	0.89034	5.74496	2.58863
1.37557	3.05426	5.14845	4.14453
0.94109	1.06049	4.49839	2.53094
0.80713	0.92164	4.64389	2.16293
1.27209	2.21867	4.76751	3.19887
1.30433	0.62145	4.47089	3.51575
0.476	0.36152	4.62098	3.51618
0.66863	0.52633	4.78023	2.53096
1.47768	0.68333	4.36026	2.51478
1.9651	0.54837	4.42144	3.29515
3.55628	1.55066	4.48088	4.07694
1.97312	0.55614	4.4799	3.34388
3.27218	1.11094	4.58068	3.73047
3.37976	0.94952	4.55057	3.72691
1.97333	0.75913	5.1215	3.95313
1.66585	0.37535	5.68612	4.08593
1.99982	0.46252	7.16952	4.8512
1.71977	0.76729	7.63151	4.11822
0.43926	0.74588	8.71798	6.19673
0.43111	1.4021	8.30284	5.48737
0.96766	0.8383	6.57351	3.49558
0.64358	0.71625	4.9991	2.29866
2.47027	2.19262	5.21321	3.64733
		4.40001	1.98025
		4.62429	2.23918
		4.65074	2.44343
		4.70866	2.37313
		5.57453	2.1686
		7.88593	2.89349
[truncated: 428 more columns]

## Sheet: Data S2
WT-SOD1
0	0.594866	0.597971	0.643409	0.770029	0.646926	0.656738	0.73673	0.65796	0.609492	0.621963	0.637472	0.739274	0.674774	0.624612	0.622472	0.639955	0.655685	0.724925	0.741723	0.751241	0.705255	0.660026	0.679056	0.666018	0.744301	0.690137	0.760775	0.741249	0.677057	0.72097	0.685181	0.663205	0.681875	0.631431	0.695694	0.782186	0.699124	0.69722	0.712413	0.625167	0.716664	0.645221	0.685413	0.749946	0.77924	0.748496	0.667532	0.590861	0.699626
0.685893	0	0	0.532889	0.559305	0.561178	0.614298	0	0	0	0	0.561424	0.668655	0.620606	0.522383	0.569768	0	0.518585	0	0.576621	0.615678	0	0	0	0	0.581454	0.644755	0.652482	0.523996	0.593216	0.566336	0.564762	0.577416	0.611953	0.598587	0.549969	0	0.553015	0.639893	0.594072	0.571884	0	0	0.543893	0.522183	0.684018	0.644339	0	0.55907	0.564393
0.644137	0	0	0	0	0.517063	0.51513	0	0	0	0	0	0.623909	0	0	0	0	0	0	0	0.506972	0	0	0	0	0	0.592035	0.551369	0	0	0	0	0	0.537347	0	0	0	0.568677	0.555193	0	0	0	0	0	0	0.639481	0.502054	0	0	0
0.674822	0	0	0	0	0.647376	0.542598	0	0	0	0	0	0.669533	0	0	0	0	0	0	0	0	0	0	0	0	0	0.542074	0.530928	0	0	0	0	0	0	0	0	0	0.707859	0.57149	0	0	0	0	0	0	0.633144	0	0	0	0
0.706332	0	0.500189	0.507407	0	0.770645	0.735263	0	0	0	0	0.615076	0.73984	0.641469	0	0	0.51756	0	0.538999	0.547503	0	0.526864	0	0	0	0.507387	0.656556	0.694893	0.612263	0.807686	0.642582	0.518326	0	0.564053	0.605669	0.527464	0.678955	0.761259	0.759574	0	0	0	0.548648	0.529616	0	0.679738	0.641923	0	0.543289	0
0.843497	0.769256	0.864986	0.779293	0.781706	0	0.832895	0.805977	0.81363	0.810594	0.774805	0.81741	0.804965	0.839799	0.800689	0.754045	0.790193	0.800184	0.821989	0.777236	0.713125	0.861989	0.763666	0.775273	0.851656	0.844366	0.754801	0.833043	0.855735	0.908725	0.824992	0.798684	0.800169	0.759534	0.847065	0.809899	0.839701	0.886517	0.850257	0.789275	0.826209	0.743941	0.768345	0.762629	0.712831	0.795535	0.85083	0.790355	0.797883	0.756878
0.667113	0	0	0	0	0.692092	0	0	0	0	0	0.537891	0.665215	0.573137	0	0	0.510547	0	0.50034	0.560038	0	0	0	0	0	0.543974	0.626189	0.686606	0.686419	0.681376	0.684806	0	0	0.542429	0	0	0.618917	0.692133	0.646635	0	0	0	0	0	0	0.635301	0.640252	0	0.539211	0
0.516009	0	0	0	0	0.614298	0.589392	0	0	0	0	0	0.61921	0	0	0	0	0	0	0	0	0	0	0	0	0	0.500321	0.503039	0	0.575571	0	0	0	0	0	0	0.506458	0.594504	0.5431	0	0	0	0	0	0	0	0	0	0	0
0	0	0	0	0	0	0	0	0	0	0	0	0	0	0	0	0	0	0	0	0	0	0	0	0	0	0	0	0	0	0	0	0	0	0	0	0	0	0	0	0	0	0	0	0	0	0	0	0	0
0	0	0	0	0	0	0.517887	0	0	0	0	0	0	0	0.527064	0	0	0	0	0	0.57367	0	0	0	0	0	0.534175	0	0	0	0	0	0	0	0	0	0	0.531983	0	0	0	0	0	0	0.504423	0.606353	0	0	0	0
0.619114	0	0	0	0	0	0	0	0	0	0	0	0.624244	0	0	0	0	0	0	0	0	0	0	0	0	0	0.571974	0.57326	0	0	0	0	0	0	0	0	0	0.509986	0.55441	0	0	0	0	0	0	0.566444	0	0	0	0
0.62463	0	0	0	0	0	0	0	0	0	0	0	0.592244	0	0	0	0	0	0	0	0	0	0	0	0	0	0.611598	0.624871	0.522379	0.525124	0.530213	0	0	0	0	0	0.535647	0.507609	0.613148	0	0	0	0	0	0	0.555807	0	0	0	0
0.771677	0.605454	0.558264	0.627959	0.612877	0.64359	0.612372	0.60941	0.643253	0.547677	0.56864	0.563496	0	0.634551	0.533743	0.547529	0.542037	0.575519	0.640482	0.731314	0.606921	0.630567	0.611038	0.600666	0.634702	0.670643	0.724645	0.748119	0.668195	0.694778	0.689147	0.61787	0.652735	0.66414	0.606176	0.603653	0.663582	0.604185	0.710705	0.646355	0.577052	0.560195	0.614447	0.610505	0.546733	0.729335	0.667808	0.589871	0.50048	0.611134
0.714031	0	0	0	0	0.510695	0.531452	0	0	0	0	0	0.666642	0	0	0	0	0	0	0.527328	0	0	0	0	0	0	0.668053	0.676738	0.60211	0.571824	0.550503	0	0	0.614667	0	0	0.568066	0.614746	0.656484	0.524388	0	0	0	0	0	0.599622	0.529672	0	0	0.52393
0.595772	0	0	0	0	0	0	0	0	0	0	0	0.562419	0	0	0	0	0	0	0	0	0	0	0	0	0	0	0.541865	0	0	0	0	0	0	0	0	0	0.602557	0.563958	0	0	0	0	0	0	0	0	0	0	0
0	0	0	0	0	0	0	0	0	0	0	0	0.519438	0	0	0	0	0	0	0	0.51476	0	0	0	0	0	0	0	0	0	0	0	0	0	0	0	0.606253	0.664803	0.556667	0	0	0	0	0	0.518152	0.579766	0	0	0	0
0	0	0	0	0	0	0	0	0	0	0	0	0	0	0	0	0	0	0	0	0	0	0	0	0	0	0	0	0	0	0	0	0	0	0	0	0	0.576556	0	0	0	0	0	0	0	0	0	0	0	0
0	0	0	0	0	0	0	0	0	0	0	0	0	0	0	0	0	0	0	0	0	0	0	0	0	0	0	0	0	0	0	0	0	0	0	0	0	0	0	0	0	0	0	0	0	0	0	0	0	0
0.505876	0	0	0	0	0	0.596317	0	0	0	0	0	0	0	0	0	0	0	0	0	0	0	0	0	0	0	0.510914	0	0	0	0	0	0	0	0	0	0	0	0	0	0	0	0	0	0	0.515922	0	0	0	0
0.550852	0	0	0	0	0.551822	0.550906	0	0	0	0	0	0	0	0	0	0	0	0	0	0	0	0	0	0	0	0.515861	0	0	0	0	0	0	0	0	0	0	0	0	0	0	0	0	0	0	0	0	0	0	0
0.668834	0	0	0	0	0.615092	0.583382	0.555333	0	0	0	0.581203	0.76001	0.562947	0	0.538157	0.521612	0	0.588701	0.555589	0	0	0	0	0	0	0.597879	0.531309	0.565432	0	0	0	0	0.618309	0.528321	0	0	0.510267	0.616705	0	0	0	0.529927	0	0	0.676831	0.592351	0	0	0.656077
0.528543	0	0	0	0	0.542323	0.516598	0	0	0	0	0	0.628399	0	0	0	0	0	0	0	0	0	0	0	0	0	0	0	0	0	0	0	0	0	0	0	0	0.508751	0.54457	0	0	0	0	0	0	0	0	0	0	0
0	0	0	0	0	0	0	0	0	0	0	0	0	0	0	0	0	0	0	0	0	0	0	0	0	0	0	0	0	0	0	0	0	0	0	0	0	0.608315	0	0	0	0	0	0	0	0	0	0	0	0
0.668993	0	0	0	0	0	0	0	0	0	0	0	0.684856	0	0	0	0	0	0	0	0	0	0	0	0	0	0.568155	0.640302	0	0	0	0	0	0	0	0	0	0.749701	0.697158	0	0	0	0	0	0	0	0	0	0	0
0.912404	0	0	0	0	0.688121	0.709761	0	0	0	0	0.600394	0.823894	0.793202	0	0	0	0	0	0	0.555688	0	0	0	0	0	0.852441	0.852047	0.67216	0.724675	0.54587	0	0	0.740509	0.52035	0	0.592923	0.888107	0.844854	0	0	0	0.528858	0	0	0.828058	0.705599	0	0.597804	0.509123
0.937097	0	0	0	0	0.815106	0.741564	0.554673	0	0	0	0.680364	0.895823	0.780717	0	0	0	0.502914	0.562595	0.619755	0.69756	0	0	0	0	0	0.862145	0.885848	0.756881	0.782264	0.584999	0	0	0.80185	0.620079	0	0.678986	0.885341	0.892887	0	0	0	0.624183	0.542712	0.506031	0.86491	0.773643	0.510972	0.629832	0.580459
0.999726	0.895608	0.886891	0.905116	0.838376	0.947938	0.924391	0.935982	0.878277	0.870614	0.895444	0.896145	0.957836	0.957591	0.890301	0.920734	0.887827	0.863628	0.944725	0.903714	0.943155	0.870574	0.878336	0.874817	0.896516	0.921527	0	0.967631	0.90656	0.953603	0.881568	0.909064	0.943346	0.980165	0.922144	0.942607	0.947358	0.999927	0.97916	0.834864	0.920071	0.858617	0.919059	0.863074	0.848467	0.978651	0.999515	0.886605	0.922825	0.879169
1	1	1	0.999895	1	0.999998	1	0.999999	1	1	1	1	1	1	1	1	0.999849	1	1	1	0.999992	0.999998	1	1	1	1	1	0	1	1	1	1	1	0.999997	1	1	1	1	1	0.999997	1	1	0.999995	1	1	0.999994	1	0.999987	1	1
0.875935	0.73925	0.796049	0.695893	0.758424	0.907774	0.833627	0.811247	0.769425	0.799657	0.717343	0.915164	0.864045	0.884346	0.797681	0.75032	0.760949	0.763446	0.786503	0.740541	0.739213	0.788011	0.790544	0.758178	0.85731	0.812824	0.865398	0.92519	0	0.908381	0.829864	0.810186	0.821695	0.776216	0.854661	0.826453	0.916999	0.948115	0.918454	0.798433	0.790982	0.756098	0.781995	0.815911	0.721231	0.846404	0.867766	0.769558	0.771131	0.698209
1	0.989261	0.991998	0.97676	0.951916	0.968017	0.958322	0.968539	0.956046	0.959787	0.939872	0.971079	0.989537	0.979168	0.972456	0.953623	0.957972	0.9762	0.999873	0.969428	0.959065	0.967396	0.954638	0.969565	0.999794	0.985481	0.985826	0.989615	0.989596	0	0.964732	0.975427	0.961549	0.999993	0.999983	0.998606	0.993959	1	1	0.965461	0.975198	0.960286	0.975501	0.973955	0.98239	0.989584	1	0.975865	0.967069	0.935924
0.979203	0.692657	0.723903	0.665671	0.732975	0.926895	0.876095	0.738202	0.68515	0.717311	0.665254	0.822448	0.927282	0.902975	0.681574	0.751405	0.763483	0.752761	0.760902	0.688291	0.780487	0.709905	0.722882	0.648522	0.72293	0.797949	0.939535	0.95854	0.888267	0.917061	0	0.772451	0.742236	0.906318	0.835151	0.771083	0.946691	0.97903	0.978495	0.769813	0.799199	0.678853	0.795972	0.777506	0.689304	0.938976	0.92882	0.733331	0.774106	0.746018
0.860009	0	0	0	0	0.680595	0.619408	0	0	0	0	0	0.818135	0.760362	0	0	0	0	0	0	0	0	0	0	0	0	0.763043	0.853634	0.614919	0.72841	0.549823	0	0	0.66539	0.517704	0	0.624705	0.916704	0.831961	0	0	0	0	0	0	0.695654	0.672083	0	0	0
0.854387	0	0	0	0	0.639077	0.643924	0	0	0	0	0	0.83598	0.69764	0	0	0	0	0	0	0.591271	0	0	0	0	0.530166	0.764609	0.776239	0.608319	0.657887	0.542418	0	0	0.670907	0.591139	0	0.567376	0.845834	0.740559	0	0	0	0	0	0	0.644521	0.585645	0	0	0.530687
0.854003	0.605541	0	0	0.502023	0.619681	0.661262	0.505197	0	0.549757	0	0	0.842663	0.627439	0	0.579069	0.553096	0	0.503152	0.609589	0.676368	0	0	0	0.503481	0.672941	0.801481	0.760989	0.791346	0.704362	0.650787	0	0.517631	0	0.592732	0.548918	0.646691	0.76088	0.708923	0.523816	0	0	0.574521	0.535549	0.531825	0.651328	0.657192	0	0.555683	0.59418
0.853995	0.611908	0	0	0.511069	0.748602	0.761045	0.610983	0.508441	0.646716	0.516633	0.635089	0.838151	0.7104	0	0.658585	0.607143	0.556264	0.585454	0.656202	0.775308	0.528308	0.545134	0.530766	0.588747	0.638848	0.829881	0.822971	0.764727	0.695581	0.693088	0.601373	0.571573	0.729252	0	0.641226	0.729292	0.816496	0.805774	0.665732	0.561088	0	0.67647	0.596133	0.608638	0.721026	0.721919	0.627367	0.671593	0.673914
0.864514	0	0	0	0	0.763939	0.802543	0	0	0	0	0.623062	0.811386	0.75385	0.502776	0.610454	0	0	0.520034	0.637202	0.759445	0	0	0	0	0.611277	0.811297	0.87419	0.690417	0.682109	0.620481	0	0.520341	0.69316	0.651665	0	0.759337	0.915102	0.843671	0.609073	0	0	0.652544	0	0.660794	0.841764	0.739988	0.578418	0.660683	0.64205
0.832493	0.564308	0	0	0	0.795457	0.786464	0	0	0	0	0.639001	0.874942	0.769497	0	0.547275	0	0	0.627488	0.714797	0.76046	0.513965	0	0	0	0.635929	0.782136	0.843261	0.621332	0.659389	0.577303	0	0	0.71649	0.662374	0.583969	0	0.905948	0.833468	0.641666	0	0.507272	0.646236	0.500942	0.672616	0.830256	0.651886	0.576459	0.643819	0.671983
0.895849	0.819557	0.771197	0.779746	0.718701	0.854857	0.858459	0.810731	0.759062	0.804835	0.820148	0.842713	0.928617	0.855335	0.833877	0.787507	0.700098	0.775165	0.865603	0.870276	0.902275	0.768632	0.853662	0.766425	0.809475	0.815619	0.876056	0.916651	0.819191	0.855857	0.745214	0.763148	0.762986	0.83654	0.835763	0.816838	0.896717	0	0.93501	0.862435	0.789367	0.796934	0.861358	0.780759	0.880065	0.937488	0.802419	0.799083	0.88182	0.90067
0.873866	0.8074	0.763129	0.718948	0.732773	0.849054	0.843305	0.841709	0.735953	0.804067	0.737768	0.826866	0.874881	0.836854	0.805618	0.822472	0.82264	0.746665	0.802967	0.813255	0.840083	0.811013	0.821231	0.71385	0.779765	0.777106	0.866741	0.885613	0.8181	0.871953	0.76318	0.77138	0.745316	0.856966	0.884956	0.856457	0.924254	0.918184	0	0.882985	0.756846	0.782371	0.816016	0.77888	0.849141	0.895964	0.815268	0.78976	0.805514	0.762488
0.799383	0	0	0	0	0.671507	0.687665	0	0	0	0	0.583454	0.763865	0.664582	0	0	0	0	0	0.602207	0.626878	0	0	0	0	0.518119	0.74212	0.80563	0.596357	0.624068	0.576956	0	0	0.658089	0.644579	0	0.7107	0.86259	0.812299	0	0	0	0.613504	0	0	0.780626	0.585991	0	0.541391	0.517751
0.760959	0	0	0	0	0	0.565692	0	0	0	0	0	0.718915	0.5713	0	0	0	0	0	0	0.51795	0	0	0	0	0	0.586186	0.700575	0	0.512988	0	0	0	0.591113	0	0	0.565128	0.720967	0.689746	0	0	0	0	0	0	0.552006	0	0	0	0
0.655991	0	0	0	0	0.524459	0	0	0	0	0	0	0.708081	0.518332	0	0	0	0	0	0	0	0	0	0	0	0	0.55498	0.61459	0	0	0	0	0	0	0	0	0.533231	0.842001	0.670078	0	0	0	0	0	0	0.655602	0	0	0	0
0.641677	0	0	0	0	0.646349	0.590586	0	0	0	0	0	0.706293	0.645135	0	0	0	0	0	0	0.525189	0	0	0	0	0	0	0.594029	0	0	0	0	0	0	0.519125	0	0.565576	0.790103	0.727534	0	0	0	0	0	0	0.669535	0.535188	0	0	0
0.513096	0	0	0	0	0.588791	0.517064	0	0	0	0	0	0.656983	0	0	0	0	0	0	0	0	0	0	0	0	0	0	0	0	0	0	0	0	0	0	0	0	0.622499	0.642965	0	0	0	0	0	0	0	0	0	0	0
0.613403	0	0	0	0	0.551646	0.514676	0	0	0	0	0	0.625145	0.506707	0	0	0	0	0	0	0	0	0	0	0	0	0	0	0	0	0	0	0	0.531679	0	0	0	0	0.557415	0	0	0	0	0	0	0.611868	0.539418	0	0	0
0.637072	0.509392	0	0	0.589611	0.696053	0.625123	0	0	0	0	0.538507	0.602099	0.53664	0	0	0.518882	0	0.546081	0	0.525042	0	0	0.505969	0.50296	0.591289	0.62821	0.545814	0.590969	0.530921	0.550217	0.516186	0.509236	0.626945	0.508646	0.518172	0	0	0.603258	0	0.512477	0	0	0	0.504323	0	0.645518	0	0.51274	0.60413
0.582749	0	0	0	0	0.604905	0.568663	0	0	0	0	0	0	0	0	0	0	0	0	0	0	0	0	0	0	0	0.570922	0	0.50898	0	0	0	0	0	0	0	0	0	0	0	0	0	0	0	0	0.512117	0	0	0	0
0	0	0	0	0	0.529435	0	0	0	0	0	0	0.520126	0	0	0	0	0	0	0	0	0	0	0	0	0	0	0	0	0	0	0	0	0.510601	0	0	0	0	0.546828	0	0	0	0	0	0	0.509395	0	0	0	0
0	0	0	0	0	0.55681	0.501331	0	0	0	0	0	0.553653	0	0	0	0	0	0	0	0	0	0	0	0	0	0	0	0	0	0	0	0	0	0	0	0.569242	0.696739	0.574617	0.515273	0	0	0	0	0	0.521472	0	0	0	0
0.660082	0	0.524108	0.510047	0	0.613949	0	0	0	0	0.537909	0.56467	0.623299	0.607746	0.580026	0	0	0	0	0	0.544525	0.617139	0.606561	0.58211	0	0.51566	0	0.583624	0	0	0	0	0.558481	0	0.551877	0.625305	0.721966	0.791697	0.608726	0.689098	0.513691	0.602306	0.556148	0.574782	0	0.646888	0	0.55149	0	0
0.64609	0	0	0	0	0	0	0	0	0	0	0	0.635173	0.507671	0	0	0	0	0	0	0	0	0	0	0	0	0.556838	0.63522	0	0	0	0	0	0.537248	0	0.515393	0.686718	0.679132	0.644269	0	0	0	0	0	0	0.565121	0	0	0	0
0.729253	0	0	0	0	0	0	0	0	0	0	0	0.675782	0.52	0	0	0	0	0	0	0.504103	0	0	0	0	0	0.626475	0.651527	0	0.526632	0	0	0	0.569797	0	0	0.563674	0.594752	0.660832	0	0	0	0	0	0	0	0	0	0	0
0.624635	0	0	0	0	0	0	0	0	0	0	0	0.582398	0	0	0	0	0	0	0	0	0	0	0	0	0	0.549761	0.593248	0	0	0	0	0	0	0	0	0	0.518687	0.510347	0	0	0	0	0	0	0	0	0	0	0
0.687097	0	0	0	0	0	0.534885	0	0	0	0	0	0.628384	0	0	0	0	0	0	0	0.52082	0	0	0	0	0	0.561555	0.603129	0.563676	0	0	0	0	0.553237	0	0	0	0	0.606992	0	0	0	0	0	0	0.666478	0.5333	0	0	0
0.802087	0	0	0	0	0.602613	0.604833	0	0	0	0	0	0.781175	0.665232	0	0	0	0	0	0.566255	0.540539	0	0	0	0	0.533598	0.71066	0.656346	0.635943	0.626441	0	0	0	0.615622	0	0	0	0.625117	0.666636	0	0	0	0	0	0	0.71869	0.599646	0	0	0
0.707596	0	0	0	0	0	0	0	0	0	0	0	0.707555	0	0	0	0	0	0	0	0	0	0	0	0	0	0.620377	0.601321	0	0	0	0	0	0.527101	0	0	0	0.543299	0.625897	0	0	0	0	0	0	0.613325	0	0	0	0
0.739729	0	0	0	0	0.517785	0.532654	0	0	0	0	0	0.714342	0.563469	0	0	0	0	0	0	0	0	0	0	0	0	0.59397	0.584746	0	0	0	0	0	0.506739	0	0	0	0.579661	0.585414	0	0	0	0	0	0	0.645435	0	0	0	0
0.832701	0	0	0	0	0.632385	0.638044	0	0	0	0	0	0.739941	0.664859	0	0	0	0	0	0	0.513265	0	0	0	0	0	0.718935	0.692174	0.549641	0	0	0	0	0.608883	0	0	0	0.75036	0.718652	0	0	0	0	0	0	0.713423	0.550222	0	0	0
0.634552	0	0	0	0	0	0	0	0	0	0	0	0.546608	0	0	0	0	0	0	0	0	0	0	0	0	0	0	0.555298	0	0	0	0	0	0	0	0	0	0.701975	0.552604	0	0	0	0	0	0	0.52005	0	0	0	0
0	0	0	0	0	0.514144	0	0	0	0	0	0	0	0	0	0	0	0	0	0	0	0	0	0	0	0	0	0	0	0	0	0	0	0	0	0	0	0.584153	0	0	0	0	0	0	0	0	0	0	0	0
0	0	0	0	0	0.542127	0.558029	0	0	0	0	0	0.51779	0	0	0	0	0	0	0	0	0	0	0	0	0	0	0	0	0	0	0	0	0	0	0	0	0	0	0	0	0	0	0	0	0	0	0	0	0
0.612493	0	0	0	0	0.610851	0.580392	0	0	0	0	0	0.69066	0.559328	0	0	0	0	0	0	0.511485	0	0	0	0	0	0.501805	0.562577	0.532069	0	0	0	0	0.528575	0.572454	0	0.520927	0.627165	0.635238	0	0	0	0	0	0	0.58941	0	0	0	0.57548
0.69672	0.503566	0	0	0	0.733839	0.741004	0	0	0	0	0	0.771404	0.74508	0	0.55631	0	0	0.528568	0.587785	0.631338	0	0	0	0	0	0.671562	0.645941	0.64647	0.614951	0.563042	0	0	0.607061	0.637026	0.560054	0.705132	0.789496	0.761424	0	0	0	0.611224	0.504274	0.588986	0.780781	0.65664	0.524007	0.546864	0.553055
0.843813	0.570443	0	0	0.529698	0.837189	0.833128	0	0	0	0	0.653819	0.874982	0.797395	0.526073	0.56869	0	0.523309	0.630818	0.702837	0.721029	0	0	0	0	0.569847	0.829763	0.811998	0.709561	0.603283	0.643286	0	0	0.68759	0.666156	0.599022	0.762106	0.885282	0.854315	0.534026	0	0	0.672601	0	0.603812	0.845902	0.718261	0.578455	0.636453	0.629017
0.86758	0.687488	0.559249	0.507403	0.679905	0.824903	0.884803	0.634949	0.603739	0.538464	0.61152	0.712008	0.894852	0.863272	0.634706	0.742389	0.630962	0.633717	0.652711	0.839891	0.763522	0.598019	0.559685	0.503822	0.565109	0.598616	0.841816	0.812718	0.832613	0.728474	0.840131	0.581271	0.570023	0.787881	0.78682	0.709237	0.880419	0.886183	0.851442	0.603622	0.58513	0.598892	0.788044	0.762061	0.760017	0.948688	0.812377	0.718887	0.766256	0.788545
0.801519	0.72401	0.728841	0.716207	0.703141	0.811346	0.8246	0.663229	0.717289	0.730051	0.723858	0.729758	0.904143	0.851865	0.754768	0.802139	0.743946	0.770031	0.715558	0.74135	0.816444	0.757634	0.723218	0.688707	0.727783	0.725601	0.747174	0.801603	0.866535	0.730165	0.806246	0.693676	0.673533	0.820985	0.832987	0.755986	0.882279	0.935222	0.840589	0.78021	0.729743	0.763835	0.841887	0.871615	0.821972	0.932661	0.779644	0.874662	0.751487	0.785294
0.707633	0	0	0	0	0.71068	0.750732	0	0	0	0	0.59406	0.810633	0.770112	0.547306	0.552905	0	0	0.512874	0.588085	0.654884	0	0	0	0.519656	0.600929	0.722525	0.759267	0.735917	0.674668	0.67728	0	0	0.692769	0.707043	0.567011	0.709007	0.854219	0.774296	0.501219	0	0	0.561214	0.63726	0.553471	0.811794	0.628268	0.505141	0.598475	0.598321
0.785164	0	0	0	0	0.839404	0.70228	0	0	0	0	0.580101	0.843426	0.736285	0	0.585864	0	0	0	0.638959	0.706746	0	0	0	0.543846	0.630794	0.83192	0.813144	0.82267	0.712541	0.701496	0	0.519017	0.717465	0.740249	0.576998	0.747682	0.907882	0.848341	0	0	0	0.68124	0.523147	0.531533	0.87665	0.70028	0	0.69373	0.559604
0.698067	0	0	0	0	0.762521	0.702239	0	0	0	0	0	0.759398	0.753374	0	0	0	0	0	0	0.520148	0	0	0	0	0	0.695997	0.727298	0.679022	0.638176	0.567718	0	0	0.607567	0.550289	0	0.608502	0.827848	0.703746	0	0	0	0	0	0	0.662255	0.523428	0	0	0
0.629994	0	0	0	0	0.625192	0.590236	0	0	0	0	0.500496	0.761326	0.634914	0	0	0	0	0.500473	0.601616	0.570434	0	0	0	0	0	0.563432	0.650142	0.602085	0.643131	0.635904	0	0	0.561766	0.709898	0	0.586498	0.708851	0.66397	0.525309	0.53038	0	0.520895	0	0	0.686054	0	0.529526	0	0.520748
0.509476	0	0	0	0	0.591505	0.542442	0	0	0	0	0	0.584275	0	0	0	0	0	0	0	0	0	0	0	0	0	0	0.520948	0	0	0	0	0	0	0	0	0	0.614117	0.582863	0	0	0	0	0	0	0.531055	0	0	0	0
0.604317	0	0	0	0	0.693859	0.595127	0	0	0	0	0	0.683074	0.503146	0	0	0	0	0	0	0	0	0	0	0	0	0.594933	0.655656	0.570188	0.666054	0.572766	0	0	0	0	0	0.554585	0.732434	0.646365	0	0	0	0	0	0	0.563908	0	0	0	0
0.593734	0	0	0	0	0.706078	0.588703	0	0	0	0	0	0.652475	0.511364	0	0	0	0	0	0	0	0	0	0	0	0	0.577223	0.641009	0.555995	0.64936	0.567746	0	0	0	0	0	0.61399	0.697909	0.595013	0	0	0	0	0	0	0.572607	0.515796	0	0	0
0.824353	0	0	0	0	0.756664	0.700687	0	0	0	0	0.562046	0.698721	0.625443	0	0	0	0	0	0.528813	0	0	0	0	0	0	0.626857	0.728765	0.620019	0.674028	0	0	0	0.590732	0	0	0.602021	0.813654	0.723374	0	0	0	0	0	0	0.715116	0.62741	0	0	0
0.708814	0	0	0	0	0.524142	0.570382	0	0	0	0	0	0.714722	0	0	0	0	0	0	0	0	0	0	0	0	0	0.580752	0.619868	0	0	0	0	0	0	0	0	0	0.649066	0.64547	0	0	0	0	0	0	0.658923	0	0	0	0
0.736596	0	0	0	0	0.698196	0.681601	0	0	0	0	0	0.740893	0.637587	0	0	0	0	0	0.675571	0.602899	0	0	0	0	0	0.666605	0.674164	0	0.568701	0	0	0	0.57492	0	0	0.546915	0.644564	0.666401	0	0	0	0	0	0	0.708257	0.559869	0	0	0
0.904493	0.754871	0.746193	0.777722	0.841942	0.89623	0.839421	0.835301	0.770715	0.799819	0.816579	0.826444	0.854274	0.849521	0.801986	0.807447	0.843756	0.843317	0.851514	0.939401	0.887382	0.90789	0.806999	0.816363	0.771537	0.825468	0.905073	0.891306	0.822452	0.788484	0.789592	0.82853	0.807883	0.849373	0.819022	0.819923	0.874673	0.822825	0.843749	0.868024	0.808847	0.792112	0.773432	0.86562	0.861773	0.944156	0.874004	0.84202	0.892016	0.84941
[truncated: 120 more columns]

## Sheet: Data S3
WT
0	0.729284	0	0.773517	0	0.727202	0	0	0	0	0.76839	0	0	0	0	0.708479	0.723429	0	0	0	0	0	0.722038	0	0	0	0	0.7735	0	0	0	0	0	0	0	0	0	0	0.702468	0	0	0.701789	0.72056	0.792091	0.727533	0	0	0	0	0
0	0	0	0.734591	0	0	0	0	0	0	0	0	0	0	0	0	0	0	0	0	0	0	0	0	0	0	0	0	0	0	0	0	0	0	0	0	0	0	0	0	0	0	0	0.756651	0.752695	0	0	0	0	0
0	0	0	0.708796	0	0	0	0	0	0	0	0	0	0	0	0.701816	0	0	0	0	0	0	0	0	0	0	0	0	0	0	0	0	0	0	0	0	0	0	0	0	0	0	0	0.718287	0.801544	0	0	0.708557	0	0
0.827318	0.815235	0.745827	0	0	0.729809	0.847438	0.758532	0.735207	0.739482	0.739684	0.759063	0.737334	0.776807	0.765224	0.855046	0.830373	0.781573	0.793815	0.718977	0.742406	0.740633	0.721574	0.760765	0.708656	0.715477	0.735406	0.789546	0	0.708538	0	0.701569	0.732571	0.729253	0.770035	0.710291	0.736207	0.749236	0.732025	0.759736	0.756006	0.87666	0.859937	0.840569	0.820715	0.727524	0.764489	0.788315	0.706625	0
0	0	0	0	0	0	0	0	0	0	0	0	0	0	0	0	0	0	0	0	0	0	0	0	0	0	0	0	0	0	0	0	0	0	0	0	0	0	0	0	0	0	0	0	0	0	0	0	0	0
0	0	0	0	0	0	0	0	0	0	0	0	0	0	0	0	0	0	0	0	0	0	0	0	0	0	0	0	0	0	0	0	0	0	0	0	0	0	0	0	0	0	0	0	0	0	0	0	0	0
0	0	0	0.831363	0	0	0	0	0	0	0	0	0	0	0.726461	0	0	0	0	0	0	0	0	0	0	0	0	0	0	0	0	0	0	0	0	0	0	0	0	0	0	0	0	0	0	0	0	0	0	0
0	0	0	0.862393	0	0	0	0	0	0	0.785249	0	0	0	0.827344	0	0	0	0	0	0	0	0	0	0	0	0	0	0	0	0	0	0	0	0	0	0	0	0	0	0	0	0	0	0.739992	0	0	0	0	0
0	0	0	0.826886	0	0	0	0	0	0	0	0	0	0	0.793603	0	0	0	0	0	0	0	0	0	0	0	0	0	0	0	0	0	0	0	0	0	0	0	0	0	0	0	0	0	0	0	0	0	0	0
0	0	0	0	0	0	0	0	0	0	0	0	0	0	0	0	0	0	0	0	0	0	0	0	0	0	0	0	0	0	0	0	0	0	0	0	0	0	0	0	0	0	0	0	0	0	0	0	0	0
0	0	0	0	0	0	0	0	0	0	0	0	0	0	0	0	0	0	0	0	0	0	0	0	0	0	0	0	0	0	0	0	0	0	0	0	0	0	0	0	0	0	0	0	0	0	0	0	0	0
0	0	0	0	0	0	0	0	0	0	0	0	0	0	0	0	0	0	0	0	0	0	0	0	0	0	0	0	0	0	0	0	0	0	0	0	0	0	0	0	0	0	0	0	0	0	0	0	0	0
0	0	0	0	0	0	0	0	0	0	0	0	0	0	0.742935	0	0	0	0	0	0	0	0	0	0	0	0	0	0	0	0	0	0	0	0	0	0	0	0	0	0	0	0	0	0	0	0	0	0	0
0	0	0	0.83455	0	0	0	0	0	0	0.740971	0	0	0	0.799499	0	0	0	0	0	0	0	0	0	0	0	0	0	0	0	0	0	0	0	0	0	0	0	0	0	0	0	0	0	0.777343	0	0	0.726935	0	0
0.849239	0.795956	0.802854	0.857542	0.779982	0.739375	0.784652	0.828293	0	0	0.861171	0.710036	0	0.780991	0	0.770993	0	0	0	0	0	0	0.749416	0	0	0	0	0.800346	0	0	0	0	0	0.73997	0	0	0	0	0.79114	0	0	0.835491	0.703536	0.839109	0.917546	0	0.700408	0.874127	0.736899	0
0.812288	0	0	0.870718	0	0	0	0	0	0	0.794674	0	0	0	0.765716	0	0	0	0	0	0	0	0	0	0	0	0	0	0	0	0	0	0	0	0	0	0	0	0	0	0	0.70653	0	0.793106	0.841539	0	0	0.848315	0	0
0	0	0	0.831572	0	0	0	0	0	0	0	0	0	0	0.760023	0	0	0	0	0	0	0	0	0	0	0	0	0	0	0	0	0	0	0	0	0	0	0	0	0	0	0	0	0.731194	0.794496	0	0	0.769124	0	0
0	0	0	0.842581	0	0	0	0	0	0	0.705193	0	0	0	0.765388	0	0	0	0	0	0	0	0	0	0	0	0	0	0	0	0	0	0	0	0	0	0	0	0	0	0	0	0	0.744436	0.823667	0	0	0.746071	0	0
0	0	0	0.858559	0	0	0	0	0	0	0.717714	0	0	0	0.740827	0	0	0	0	0	0	0	0.80232	0	0	0	0	0	0	0	0	0	0	0	0	0	0	0	0	0	0	0	0	0.750678	0.839153	0	0	0.711146	0	0
0	0	0	0.777364	0	0	0	0	0	0	0.711494	0	0	0	0	0	0	0	0	0	0	0	0	0	0	0	0	0	0	0	0	0	0	0	0	0	0	0	0	0	0	0	0	0.705626	0.704414	0	0	0	0	0
0	0	0	0	0	0	0	0	0	0	0	0	0	0	0	0	0	0	0	0	0	0	0	0	0	0	0	0	0	0	0	0	0	0	0	0	0	0	0	0	0	0	0	0.7068	0.819304	0	0	0	0	0
0	0	0	0	0	0	0	0	0	0	0	0	0	0	0	0	0	0	0	0	0	0	0	0	0	0	0	0	0	0	0	0	0	0	0	0	0	0	0	0	0	0	0	0	0	0	0	0	0	0
0	0	0	0.728856	0	0	0	0	0	0	0.720782	0	0	0	0.724936	0	0	0	0	0	0	0	0	0	0	0	0	0	0	0	0	0	0	0	0	0	0	0	0	0	0	0	0	0	0.749567	0	0	0	0	0
0	0	0	0	0	0	0	0	0	0	0	0	0	0	0	0	0	0	0	0	0	0	0	0	0	0	0	0	0	0	0	0	0	0	0	0	0	0	0	0	0	0	0	0	0.713782	0	0	0	0	0
0	0	0	0	0	0	0	0	0	0	0	0	0	0	0	0	0	0	0	0	0	0	0	0	0	0	0	0	0	0	0	0	0	0	0	0	0	0	0	0	0	0	0	0	0	0	0	0	0	0
0	0	0	0.7713	0	0	0	0	0	0	0	0	0	0	0.748474	0	0	0	0	0	0	0	0	0	0	0	0	0	0	0	0	0	0	0	0	0	0	0	0	0	0	0	0	0	0	0	0	0	0	0
0	0	0	0.856151	0	0	0	0	0	0	0	0	0	0	0.831765	0	0	0	0	0	0	0	0	0	0	0	0	0	0	0	0	0	0	0	0	0	0	0	0	0	0	0	0	0	0	0	0	0	0	0
0.716812	0	0	0.85074	0	0	0	0	0	0	0.704283	0	0	0	0.79093	0	0	0	0	0	0	0	0	0	0	0	0	0	0	0	0	0	0	0	0	0	0	0	0	0	0	0	0	0	0	0	0	0	0	0
0	0	0	0.742356	0	0	0	0	0	0	0	0	0	0	0.806672	0	0	0	0	0	0	0	0	0	0	0	0	0	0	0	0	0	0	0	0	0	0	0	0	0	0	0	0	0	0	0	0	0	0	0
0	0	0	0.814918	0	0	0	0	0	0	0	0	0	0	0	0	0	0	0	0	0	0	0	0	0	0	0	0	0	0	0	0	0	0	0	0	0	0	0	0	0	0	0	0	0	0	0	0	0	0
0	0	0	0.806183	0	0	0	0	0	0	0	0	0	0	0	0	0	0	0	0	0	0	0	0	0	0	0	0	0	0	0	0	0	0	0	0	0	0	0	0	0	0	0	0	0	0	0	0	0	0
0	0	0	0.833007	0	0	0	0	0	0	0	0	0	0	0	0	0	0	0	0	0	0	0	0	0	0	0	0	0	0	0	0	0	0	0	0	0	0	0	0	0	0	0	0	0	0	0	0	0	0
0	0	0	0.88542	0	0	0	0	0	0	0	0	0	0	0.706754	0	0	0	0	0	0	0	0	0	0	0	0	0	0	0	0	0	0	0	0	0	0	0	0	0	0	0	0	0	0	0	0	0	0	0
0	0	0	0.841369	0	0	0	0	0	0	0	0	0	0	0	0	0	0	0	0	0	0	0	0	0	0	0	0	0	0	0	0	0	0	0	0	0	0	0	0	0	0	0	0	0	0	0	0	0	0
0	0	0	0.805636	0	0	0	0	0	0	0	0	0	0	0.708105	0	0	0	0	0	0	0	0	0	0	0	0	0	0	0	0	0	0	0	0	0	0	0	0	0	0	0	0	0	0	0	0	0	0	0
0	0	0	0.900477	0	0	0	0	0	0	0	0	0	0	0.851845	0	0	0	0	0	0	0	0	0	0	0	0	0	0	0	0	0	0	0	0	0	0	0	0	0	0	0	0	0	0.759258	0	0	0	0	0
0	0	0	0.868513	0	0	0	0	0	0	0	0	0	0	0.822226	0	0	0	0	0	0	0	0	0	0	0	0	0	0	0	0	0	0	0	0	0	0	0	0	0	0	0	0	0	0	0	0	0	0	0
0	0	0	0.818299	0	0	0	0	0	0	0	0	0	0	0.772522	0	0	0	0	0	0	0	0	0	0	0	0	0	0	0	0	0	0	0	0	0	0	0	0	0	0	0	0	0	0	0	0	0	0	0
0	0	0	0.798942	0	0	0	0	0	0	0	0	0	0	0	0	0	0	0	0	0	0	0	0	0	0	0	0	0	0	0	0	0	0	0	0	0	0	0	0	0	0	0	0	0	0	0	0	0	0
0	0	0	0.788537	0	0	0	0	0	0	0	0	0	0	0	0	0	0	0	0	0	0	0	0	0	0	0	0	0	0	0	0	0	0	0	0	0	0	0	0	0	0	0	0	0	0	0	0	0	0
0	0	0	0.86874	0	0	0	0	0	0	0	0	0	0	0.829721	0	0	0	0	0	0	0	0	0	0	0	0	0	0	0	0	0	0	0	0	0	0	0	0	0	0	0	0	0	0.851982	0	0	0	0	0
0	0	0	0.849259	0	0	0	0	0	0	0	0	0	0	0.858683	0.723616	0	0	0	0	0	0	0.745218	0	0	0	0	0	0	0	0	0	0	0	0	0	0	0	0	0	0	0	0	0	0.812618	0	0	0.766333	0	0
0	0	0	0.886399	0	0	0	0	0	0	0	0	0	0	0.871818	0	0	0	0	0	0	0	0.728375	0	0	0	0	0	0	0	0	0	0	0	0	0	0	0	0	0	0	0	0	0	0.739059	0	0	0.773701	0	0
0	0	0	0.870974	0	0	0	0	0	0	0.763649	0	0	0	0.912197	0.807534	0	0	0	0	0	0	0.796531	0	0	0	0	0	0	0	0	0	0	0	0	0	0	0	0	0	0	0	0	0	0.804409	0	0	0.869715	0	0
0.797329	0.720492	0	0.94683	0.728639	0.833777	0.746637	0.726071	0	0	0.862951	0	0	0	0.943567	0.845515	0	0	0	0	0	0	0.782355	0	0	0	0	0	0	0	0	0	0	0	0	0	0	0	0	0	0	0	0	0.787541	0	0	0	0.858374	0	0
0	0	0	0.887341	0	0	0	0	0	0	0	0	0	0	0.872213	0	0	0	0	0	0	0	0	0	0	0	0	0	0	0	0	0	0	0	0	0	0	0	0	0	0	0	0	0	0.773321	0	0	0.717125	0	0
0	0	0	0.713323	0	0	0	0	0	0	0	0	0	0	0.74956	0	0	0	0	0	0	0	0	0	0	0	0	0	0	0	0	0	0	0	0	0	0	0	0	0	0	0	0	0	0	0	0	0	0	0
0	0	0	0.810689	0	0	0	0	0	0	0	0	0	0	0.895828	0.772316	0	0	0	0	0	0	0.780031	0	0	0	0	0	0	0	0	0	0	0	0	0	0	0	0	0	0	0	0	0.772561	0	0	0	0	0	0
0	0	0	0.798415	0	0	0	0	0	0	0	0	0	0	0.75769	0	0	0	0	0	0	0	0	0	0	0	0	0	0	0	0	0	0	0	0	0	0	0	0	0	0	0	0	0	0	0	0	0	0	0
0	0	0	0.84208	0	0	0	0	0	0	0	0	0	0	0.764339	0	0	0	0	0	0	0	0	0	0	0	0	0	0	0	0	0	0	0	0	0	0	0	0	0	0	0	0	0	0	0	0	0	0	0
0	0	0	0.845131	0	0	0	0	0	0	0	0	0	0	0.773387	0	0	0	0	0	0	0	0	0	0	0	0	0	0	0	0	0	0	0	0	0	0	0	0	0	0	0	0	0	0	0	0	0	0	0
0	0	0	0	0	0	0	0	0	0	0	0	0	0	0.762957	0	0	0	0	0	0	0	0	0	0	0	0	0	0	0	0	0	0	0	0	0	0	0	0	0	0	0	0	0	0	0	0	0	0	0
0	0	0	0	0	0	0	0	0	0	0	0	0	0	0.830462	0	0	0	0	0	0	0	0	0	0	0	0	0	0	0	0	0	0	0	0	0	0	0	0	0	0	0	0	0	0	0	0	0	0	0
0	0	0	0.822265	0	0	0	0	0	0	0	0	0	0	0.875406	0.761108	0	0	0	0	0	0	0	0	0	0	0	0	0	0	0	0	0	0	0	0	0	0	0	0	0	0	0	0	0.782884	0	0	0	0	0
0.897726	0.880099	0.882038	0.913857	0.900861	0.960679	0.985045	0.916285	0.972534	0.945474	0.832533	0.938588	0.947115	0.909938	0.98637	0.939191	0.877172	0.849804	0.91375	0.833333	0.828127	0.875606	0.922873	0.897019	0.906014	0.931752	0.887001	0.969855	0.887901	0.880489	0.893215	0.863029	0.774523	0.797933	0.90908	0.815652	0.865381	0.919784	0.920128	0.886242	0.848862	0.898884	0.847861	0.915175	0.971735	0.84644	0.875431	0.952025	0.809059	0.774768
0.962617	0.956014	0.879464	0.999414	0.956607	0.999682	0.985162	0.97261	0.99671	0.985579	0.916377	0.964704	0.969979	0.979588	0.985616	0.975894	0.917129	0.937287	0.941027	0.877474	0.914736	0.983337	0.999969	0.959607	0.967434	0.959148	0.971334	0.972849	0.960096	0.941124	0.900492	0.862447	0.894373	0.835769	0.911651	0.8862	0.895165	0.912362	0.94401	0.87609	0.889242	0.967004	0.985022	0.984033	0.972594	0.911923	0.967228	0.97167	0.949222	0.836512
0.872075	0.820028	0.79168	0.831	0.945691	0.956907	0.901886	0.913692	0.976384	0.956797	0.841634	0.895112	0.92413	0.967611	0.971237	0.93298	0.93678	0.914383	0.853478	0.856503	0.87174	0.860719	0.932563	0.930311	0.901922	0.94197	0.902187	0.930258	0.910524	0.810106	0.798907	0.838333	0.883986	0.933188	0.866786	0.951423	0.9167	0.856931	0.859541	0.811681	0.920488	0.931801	0.957734	0.97084	0.92641	0.956868	0.970003	0.972069	0.944491	0.929558
0	0	0	0.736027	0.765129	0.799318	0	0.729477	0	0	0	0	0	0.779851	0.873338	0.837063	0.736298	0	0	0	0	0	0.801391	0	0	0	0	0.706217	0	0	0	0	0	0	0	0	0	0	0	0	0	0.842053	0.806838	0.808473	0.803232	0	0.837979	0.872845	0	0
0	0	0	0	0	0	0	0	0	0	0	0	0	0	0.816768	0	0	0	0	0	0	0	0	0	0	0	0	0	0	0	0	0	0	0	0	0	0	0	0	0	0	0	0	0.717212	0	0	0	0.722064	0	0
0	0	0	0	0	0	0	0	0	0	0	0	0	0	0.815906	0	0	0	0	0	0	0	0	0	0	0	0	0	0	0	0	0	0	0	0	0	0	0	0	0	0	0	0	0	0	0	0	0	0	0
0	0	0	0	0	0	0.715549	0	0	0	0	0	0	0	0.761237	0.731227	0	0	0	0	0	0	0	0	0	0	0	0.711273	0.710367	0	0	0	0	0	0	0	0	0	0	0	0	0	0	0.730343	0.727788	0	0	0.779241	0	0
0	0	0	0	0	0	0	0	0	0	0	0	0	0	0	0	0	0	0	0	0	0	0	0	0	0	0	0	0	0	0	0	0	0	0	0	0	0	0	0	0	0	0	0	0	0	0	0	0	0
0	0	0	0	0	0	0	0	0	0	0	0	0	0	0	0	0	0	0	0	0	0	0	0	0	0	0	0	0	0	0	0	0	0	0	0	0	0	0	0	0	0	0	0	0	0	0	0	0	0
0	0	0	0	0	0	0	0	0	0	0	0	0	0	0	0	0	0	0	0	0	0	0	0	0	0	0	0	0	0	0	0	0	0	0	0	0	0	0	0	0	0	0	0	0	0	0	0	0	0
0	0	0	0	0	0	0	0	0	0	0	0	0	0	0	0	0	0	0	0	0	0	0	0	0	0	0	0	0	0	0	0	0	0	0	0	0	0	0	0	0	0	0	0	0	0	0	0	0	0
0	0	0	0	0	0	0	0	0	0	0	0	0	0	0	0	0	0	0	0	0	0	0	0	0	0	0	0	0	0	0	0	0	0	0	0	0	0	0	0	0	0	0	0	0	0	0	0	0	0
0	0	0	0	0	0	0	0	0	0	0	0	0	0	0	0	0	0	0	0	0	0	0	0	0	0	0	0	0	0	0	0	0	0	0	0	0	0	0	0	0	0	0	0	0	0	0	0	0	0
0	0	0	0	0	0	0	0	0	0	0	0	0	0	0	0	0	0	0	0	0	0	0	0	0	0	0	0	0	0	0	0	0	0	0	0	0	0	0	0	0	0	0	0	0	0	0	0	0	0
0	0	0	0	0	0	0	0	0	0	0	0	0	0	0	0	0	0	0	0	0	0	0	0	0	0	0	0	0	0	0	0	0	0	0	0	0	0	0	0	0	0	0	0	0	0	0	0	0	0
0	0	0	0.772937	0	0	0	0	0	0	0	0	0	0	0	0	0	0	0	0	0	0	0	0	0	0	0	0	0	0	0	0	0	0	0	0	0	0	0	0	0	0	0	0	0	0	0	0	0	0
0.814173	0.793304	0.796911	0.865086	0.757358	0.723829	0.747379	0	0	0	0.810419	0	0	0	0.748658	0.808824	0.761826	0	0	0	0	0	0.751514	0	0	0	0	0.766079	0	0	0	0	0	0	0	0	0	0	0.840039	0	0	0	0	0.810481	0	0	0	0.701382	0	0
0	0	0	0.845727	0	0	0	0	0	0	0.737416	0	0	0	0	0.703847	0	0	0	0	0	0	0	0	0	0	0	0	0	0	0	0	0	0	0	0	0	0	0	0	0	0	0	0	0	0	0	0	0	0
0	0	0	0.805331	0	0	0	0	0	0	0	0	0	0	0.724733	0	0	0	0	0	0	0	0	0	0	0	0	0	0	0	0	0	0	0	0	0	0	0	0	0	0	0	0	0	0	0	0	0	0	0
0	0	0	0.806445	0	0	0	0	0	0	0	0	0	0	0.784475	0.721634	0	0	0	0	0	0	0	0	0	0	0	0	0	0	0	0	0	0	0	0	0	0	0	0	0	0	0	0	0	0	0	0	0	0
[truncated: 282 more columns]

## Sheet: Data S4
Figure 6 Effects of the Ala mutations on the equilibrium stability of Pin1 (kcal/mol)
Residue Number	Predicted DG	DDGAla-mutant	Predicted DG	DDGAla-mutant	DGTotal	DDGAla-mutant	PredictedDGCNA	DDGAla-mutant
7	50.9542	1.72319	78.6688	1.72319	49.8998	1.72319	0.1899	1.72319
9	-10.7837	0.18873	-5.2174	0.18873	14.605	0.18873	6.6827	0.18873
11	80.444	3.1057	134.491	3.1057	-18.4871	3.1057	1.5813	3.1057
12	17.1025	0.48258	15.9818	0.48258	226.911	0.48258	1.3965	0.48258
13	-7.7511	0.02389	-1.1119	0.02389	-17.5111	0.02389	1.5748	0.02389
14	28.9727	1.49838	42.3564	1.49838	207.025	1.49838	0.4752	1.49838
15	29.1312	0.59008	58.9989	0.59008	83.3835	0.59008	0.9611	0.59008
16	26.1087	0.46586	47.427	0.46586	108.796	0.46586	0.1931	0.46586
17	6.7949	0.00478	8.5017	0.00478	169.931	0.00478	0.4804	0.00478
18	6.5053	0.00239	15.2411	0.00239	115.849	0.00239	1.1502	0.00239
21	8.8442	0.66892	26.186	0.66892	101.222	0.66892	0.5643	0.66892
22	18.2106	0.27951	21.3607	0.27951	156.343	0.27951	0.8174	0.27951
23	48.1795	2.04976	69.1123	2.04976	27.0799	2.04976	3.0065	2.04976
24	84.7013	3.1057	137.179	3.1057	-24.8345	3.1057	3.5166	3.1057
25	48.7367	2.13577	76.6235	2.13577	145.496	2.13577	19.0039	2.13577
26	86.1708	3.1057	141.959	3.1057	246.621	3.1057	1.8217	3.1057
27	-15.6391	0.14573	-32.5184	0.14573	39.285	0.14573	2.5666	0.14573
28	36.7401	0.35835	54.7187	0.35835	52.6233	0.35835	3.4887	0.35835
29	26.9829	1.24467	44.3945	1.24467	100.941	1.24467	6.1996	1.24467
32	3.5176	0.28668	11.6579	0.28668	-16.5345	0.28668	3.2505	0.28668
34	1.2549	0.40374	-6.9812	0.40374	94.2751	0.40374	0.8113	0.40374
35	22.6483	0.72864	32.1299	0.72864	192.04	0.72864	1.1795	0.72864
37	84.1971	3.1057	133.225	3.1057	32.8898	3.1057	1.2249	3.1057

## Sheet: Data S5
Figure 7a Hessian-based derivative centrality metric δnode of FFpSPR-Pin1						Figure 7b Hessian-based derivative centrality metric δnode of pCdc25C-Pin1						Figure 7c The distribution of learned edges between domains/blocks in the MD simulations of FFpSPR-Pin1
frames 1-500	frames 1-1000	frames 1-2000	frames 1-3000	frames 1-4000	frames 1-5000	frames 1-500	frames 1-1000	frames 1-2000	frames 1-3000	frames 1-4000	frames 1-5000	frames 1-500					frames 1-1000					frames 1-2000					frames 1-3000					frames 1-4000					frames 1-5000
0.16669	0.24006	-10.7591	0.99564	0.6206	0.71249	-4.52824	-0.29419	-0.28008	-0.18961	-0.09825	0.028	0	0.361764	0.330292	0.317743	0.323996	0	0.668092	0.597641	0.623016	0.633394	0	0.846487	0.828938	0.828376	0.817917	0	0.803509	0.768849	0.750462	0.753346	0	0.659394	0.666191	0.616746	0.613953	0	0.709652	0.690611	0.652875	0.633229
0.22833	0.24006	0.17026	0.88565	0.53204	0.43926	-3.11063	-0.33674	-0.40204	-0.35058	-0.16355	-0.04159	0.608879	0	0.488743	0.521656	0.529601	0.976527	0	0.962022	0.976549	0.971415	0.491728	0	0.465435	0.481881	0.434898	0.673538	0	0.627309	0.603988	0.537053	0.756062	0	0.6862	0.658518	0.627184	0.836644	0	0.778374	0.709083	0.734394
0.22851	0.24006	0.17026	-0.21082	-0.38912	-0.65185	-0.24257	0.01243	-0.38785	-0.3795	-0.32299	-0.07717	0.29756	0.282018	0	0.281321	0.254379	0.369772	0.320491	0	0.26865	0.216415	0.338094	0.259137	0	0.251836	0.198232	0.543173	0.504225	0	0.501765	0.464109	0.857576	0.851388	0	0.819053	0.794921	0.380017	0.398304	0	0.35698	0.300073
0.23062	0.24006	0.17026	0.19623	0.24363	0.2345	0.18035	-0.05194	-0.57976	-0.66681	-0.23988	-0.01546	0.512773	0.417216	0.369068	0	0.370634	0.637018	0.544793	0.522688	0	0.508476	0.868383	0.817948	0.787417	0	0.8109	0.435847	0.364965	0.366284	0	0.246431	0.451509	0.349276	0.379918	0	0.288254	0.410714	0.197934	0.265932	0	0.216295
0.23062	0.24006	0.17026	0.0984	0.24141	0.27188	0.17669	-0.41448	-0.46884	-0.22749	-0.22912	-0.08889	-0.08889	0.323083	0.310513	0.298119	0	0.323724	0.325111	0.319386	0.28453	0	0.457346	0.372388	0.368747	0.332067	0	0.462218	0.3992	0.403621	0.385474	0	0.52418	0.410078	0.480122	0.392325	0	0.617083	0.554526	0.591956	0.491427	0
0.23062	0.24006	0.17026	-0.18424	0.11521	0.17961	0.16924	0.40971	-0.03117	0.22342	0.22176	0.17871
0.23062	0.24006	0.17026	0.17066	0.15441	0.15038	0.17288	0.49418	0.15376	0.30627	0.32592	0.23079
0.23062	0.24006	0.17026	-0.39109	-1.04715	-0.6451	0.17387	0.55262	0.39597	0.31071	0.33193	0.23288
0.23062	-5.26018	0.17026	-3.90667	-5.66287	-6.15903	0.16828	0.51546	0.44923	0.30958	0.32969	0.22716
0.23062	0.24006	0.17026	-0.65191	0.06167	0.05071	0.15564	0.30582	0.46228	0.31104	0.33197	0.23276	Figure 7d The distribution of learned edges between domains/blocks in the MD simulations of pCdc25C-Pin1
0.23062	0.24006	0.17026	0.21885	0.22742	0.24014	0.15344	0.46771	0.35884	0.30909	0.31938	0.22536	frames 1-500					frames 1-1000					frames 1-2000					frames 1-3000					frames 1-4000					frames 1-5000
0.22979	0.24006	0.17026	0.14952	0.14622	0.14994	0.15973	0.47796	0.46228	0.31159	0.33198	0.23304	0	0.396929	0.375541	0.35814	0.387022	0	0.563504	0.522235	0.460311	0.531138	0	0.771825	0.743017	0.687718	0.712041	0	0.643782	0.62429	0.570979	0.545609	0	0.475707	0.524114	0.442253	0.508893	0	0.847245	0.872247	0.813941	0.879201
0.2294	0.24006	0.17026	0.05538	0.03314	0.02983	0.14955	0.42021	-0.01912	0.31125	0.33198	0.23304	0.378288	0	0.316223	0.284335	0.323743	0.73332	0	0.370426	0.321437	0.33909	0.24014	0	0.309236	0.242827	0.353194	0.247817	0	0.0826466	0.105684	0.13954	0.332647	0	0.000838273	0.000333284	0.000474756	0.0117932	0	0.000904575	0.00312082	0.0547642
0.2131	0.24006	0.17026	0.21908	0.21494	0.23401	0.17515	-0.02076	0.19016	0.31159	0.33198	0.23304	0.340536	0.272376	0	0.24605	0.270937	0.281244	0.260813	0	0.244891	0.254059	0.0351858	0.188865	0	0.163338	0.170566	0.962809	0.267381	0	0.279458	0.405518	0.266086	0.128011	0	0.132752	0.253957	6.27408e-08	6.89817e-07	0	1.2232e-06	1.74302e-06
0.17116	0.24006	0.17026	0.25809	0.2975	0.31798	0.1856	-0.44788	-0.0437	0.31159	0.10797	0.22169	0.315092	0.288536	0.26318	0	0.269031	0.270672	0.229562	0.229822	0	0.238561	0.0385535	0.165037	0.149709	0	0.146436	0.0866545	3.28571e-05	3.73821e-07	0	0.00494774	0.618029	0.0608144	0.0650659	0	0.205794	0.0294072	0.000858236	0.00488432	0	0.0242665
0.23062	0.24006	0.17026	0.29049	0.31258	0.3149	0.16966	-0.85696	-0.69656	0.26642	-0.4151	0.07405	0.298523	0.25915	0.255909	0.236699	0	0.364424	0.292114	0.275171	0.273802	0	0.198842	0.324296	0.290648	0.266638	0	0.312311	8.20281e-05	0.000601169	0.000264425	0	0.00508192	1.84068e-06	9.08974e-06	8.07231e-06	0	0.581894	0.0441561	0.066353	0.0337885	0
0.19451	0.24006	0.17026	0.18775	0.15477	0.14412	0.15587	-3.71333	-0.36763	0.1929	-0.94241	-0.01323
-3.96985	0.24006	0.17026	-8.07402	-1.31652	-1.08568	0.15507	-1.83931	-1.6425	-2.5049	-4.09739	-3.50567
0.22174	0.24006	0.17026	0.31603	0.35908	0.36686	0.15433	-2.3188	-2.40601	-4.0194	-4.57945	-3.91978
0.20358	0.24006	0.17026	0.31596	0.35943	0.37942	0.16198	-3.56364	-2.71948	-3.46259	-3.93057	-3.34058
0.20852	0.24006	0.17026	0.26672	0.29732	0.32308	0.16859	-3.3419	-2.73678	-3.52246	-2.48591	-2.40515
0.19656	0.24006	0.17026	0.28378	0.32165	0.34137	0.14343	-1.94802	-2.38133	0.08591	-1.18374	0.03327
0.23062	0.24006	0.17026	0.31118	0.35592	0.37729	0.14125	-0.54001	-1.62094	0.11252	-0.47041	0.05474
0.22318	0.24006	0.17026	0.27971	0.3279	0.34307	0.12893	0.27105	-0.53005	0.15717	-0.27365	0.05848
0.23062	0.24006	0.17026	0.27553	0.30215	0.31519	0.13936	-0.23335	0.17586	0.25976	0.15405	0.16482
0.23062	0.24006	0.17026	0.21001	0.11982	0.08147	0.1349	-0.2907	0.4106	0.30492	0.32488	0.22095
0.23062	0.24006	0.17026	0.28374	0.26958	0.28574	0.14703	-0.811	0.41231	0.26851	0.29638	0.17685
0.23062	0.24006	0.17026	-2.22469	-5.78772	-6.43461	0.13369	-0.63153	0.42163	0.23596	0.31349	0.16421
0.16692	0.24006	0.17026	-2.96298	-1.10588	-0.17914	0.13607	-1.33709	0.4082	0.22592	0.31842	0.14785
0.18763	0.24006	0.17026	-0.98935	-1.16799	-1.42591	0.13736	-2.27222	0.37201	0.17785	0.27839	0.08913
0.17963	0.24006	0.17026	-1.46308	-0.70251	-0.68933	0.14522	-1.61459	0.42883	0.30764	0.32231	0.20489
0.06092	0.24006	0.17026	-3.99536	-0.40257	-0.3298	0.16965	-0.37286	0.46228	0.31159	0.33198	0.23304
-0.24989	0.24006	0.17026	-1.46974	0.112	0.18206	0.11267	0.19888	0.45316	0.31159	0.33198	0.23304
-0.49107	0.24006	0.17026	0.00328	0.21733	0.25161	0.10869	-0.83897	-2.04807	0.22671	-0.03055	0.091
0.08619	0.24006	0.17026	-0.26807	-0.17365	-0.20604	-0.3454	-0.77186	-3.4713	-4.33945	-0.37123	-1.50419
0.22635	0.24006	0.17026	-0.03435	-0.3345	-0.57578	-0.62103	-0.24666	-2.6165	-0.90286	0.29867	0.23107
0.23062	0.24006	0.17026	-0.06266	-0.20035	-0.17107	-0.36827	0.38073	-0.56318	0.30707	0.33157	0.23049
0.23062	0.24006	0.16971	0.40113	0.34051	0.39539	0.12802	0.55588	0.05598	0.31114	0.33181	0.23201
0.23062	0.24006	0.16664	0.37976	0.31609	0.31803	0.16466	0.55588	0.43822	0.31159	0.33198	0.23304
0.23062	0.24006	0.17026	0.30186	0.30085	0.25564	0.18013	0.50767	0.40865	0.31158	0.33197	0.23302
0.23062	0.24006	0.16065	0.53601	0.43301	0.48621	0.18078	0.48708	0.437	0.31158	0.33198	0.23302
0.23062	-0.35058	0.14912	0.33888	-0.06658	0.02823	0.17747	0.54675	0.45919	0.31157	0.33197	0.23302
0.23062	-0.89024	0.15864	0.16094	-0.10318	-0.15212	0.17696	0.55148	0.46221	0.30557	0.33176	0.21154
0.23062	-1.56315	0.15767	0.22521	0.11036	0.01957	0.17795	0.55354	0.4615	0.30596	0.31311	0.19869
-7.20798	-1.57974	0.17026	0.16383	0.1586	0.0222	0.18085	0.55306	0.45645	0.30681	0.20623	0.2207
-1.07362	-0.93107	0.17026	0.23182	0.24829	0.29981	-11.0186	0.55111	0.45532	0.29762	0.05147	0.22106
-4.07604	-1.03978	-2.77655	0.21596	0.28118	0.31669	0.13917	0.53975	0.45805	0.30573	0.06911	0.1729
-1.31027	0.24006	0.17026	0.25819	0.3455	0.38387	0.0132	0.53203	0.4613	0.26005	-0.01924	0.23094
0.23062	0.24006	0.17026	0.21058	0.24428	0.23044	-2.27025	0.55212	0.41648	0.30052	0.16386	0.21717
0.23062	0.24006	0.17026	0.26078	0.15712	-0.01632	0.17294	0.55585	0.36474	0.24994	0.32978	0.21051
0.23062	0.24006	0.17026	0.24938	0.23209	0.25644	0.18373	0.55587	0.2093	-0.09578	-0.03735	0.08252
0.23062	0.24006	0.17026	0.26349	0.29182	0.28948	0.18341	0.5553	0.45429	0.17533	-0.46427	-0.23559
0.22984	0.24006	0.17026	0.26225	0.3118	0.32156	0.18368	0.52189	-0.54691	-1.72604	-3.12191	-1.31005
0.23024	0.24006	0.17026	0.19197	0.10442	0.13547	0.1856	0.55588	0.43531	0.31159	0.29623	0.22339
0.23062	0.24006	0.17026	0.23597	0.22875	0.23305	-0.19929	0.55588	0.46228	0.31159	0.33198	0.23304
0.23062	0.24006	0.17026	0.29575	0.31262	0.33932	-0.1115	0.55588	0.46228	0.31159	0.33198	0.23304
0.23062	0.24006	0.17026	0.29432	0.33375	0.35765	0.1856	0.55588	0.46228	0.31159	0.33198	0.23304
0.23062	0.13894	0.17026	0.26665	0.31843	0.36185	0.1856	0.55588	0.46228	0.31159	0.33198	0.23304
0.23062	0.24006	0.17026	0.27791	0.28915	0.29268	0.1856	0.55588	0.46228	0.31159	0.33198	0.23304
0.23062	0.24006	0.17026	0.30926	0.34908	0.36325	0.1856	0.55588	0.46228	0.31159	0.33198	0.23304
0.23062	0.24006	0.17026	0.29099	0.28133	0.28942	0.1856	0.55588	0.46228	0.31159	0.33198	0.23304
0.23062	0.24006	0.17026	0.30957	0.35839	0.37648	0.1856	0.55588	0.46228	0.31159	0.33198	0.23304
0.23062	0.24006	0.17026	0.3122	0.36134	0.38152	0.1856	0.55588	0.46228	0.31159	0.33198	0.23304
0.23062	0.24006	0.17026	0.3105	0.37194	0.39269	0.1856	0.55588	0.46228	0.31159	0.33198	0.23304
0.23062	0.24006	0.17026	0.3162	0.36863	0.39262	0.1856	0.55588	0.46228	0.31159	0.33198	0.23304
0.23062	0.24006	0.17026	0.30728	0.32729	0.3439	-0.00317	0.01081	0.46228	0.31159	0.33198	0.23304
0.23062	0.24006	0.17026	0.31401	0.35107	0.36964	0.18398	-0.16698	0.04167	0.31159	0.33198	0.23304
0.23062	0.24006	0.17026	-1.04306	0.363	0.3823	-0.08494	0.04622	-0.35054	0.31159	0.33198	0.23304
0.23062	0.24006	0.17026	-5.25622	-6.01832	-4.3254	0.1856	-1.11377	0.09503	0.31159	0.33198	0.23304
0.23062	0.24006	0.17026	0.29892	0.35537	0.37971	0.1856	-0.08086	0.22925	0.31159	0.33198	0.23304
0.23062	0.24006	0.17026	0.31621	0.35894	0.37566	0.1856	0.54704	0.46228	0.31159	0.33198	0.23304
0.22824	0.24006	0.17026	-0.51173	-0.10728	-1.2781	0.1856	0.55588	0.46228	0.31159	0.33198	0.23304
0.23062	0.24006	0.17026	0.29824	0.2975	0.32334	0.1856	0.55588	0.46228	0.31159	0.33198	0.23304
0.23062	0.24006	0.17026	0.29246	0.35186	0.371	0.1856	0.55588	-1.21929	0.31159	0.33198	0.23304
0.23062	0.24006	0.17026	0.28864	0.35828	0.37935	0.18455	0.55588	-0.16096	0.31159	0.33198	0.23304
0.23062	0.24006	0.17026	0.30494	0.3654	0.3869	0.1856	0.55588	0.46228	0.31159	0.33198	0.23304
0.23062	0.24006	0.17026	0.32007	0.37123	0.3889	0.1856	0.55588	0.46228	0.31159	0.33198	0.23304
0.23062	0.24006	0.17026	0.30711	0.3594	0.38133	0.1856	0.55588	0.46228	0.31159	0.33198	0.23304
0.23062	0.24006	0.17026	0.3147	0.36498	0.38577	0.1856	0.55588	0.46228	0.31159	0.33198	0.23304
0.23062	0.24006	0.17026	0.31902	0.37177	0.39322	0.1856	0.55588	0.46228	0.31159	0.33198	0.23304
0.23062	0.24006	0.17026	0.31996	0.37495	0.39585	0.18515	0.55588	0.46228	0.31159	0.33198	0.23304
0.23062	0.24006	0.17026	0.31048	0.36155	0.38328	0.1856	0.55588	0.46228	0.31159	0.33198	0.23304
0.23062	0.24006	0.17026	0.31492	0.36283	0.38445	-0.11987	0.55588	0.46228	0.31159	0.33198	0.23304
0.23062	0.24006	0.17026	0.32168	0.37361	0.39445	0.1856	0.55588	0.4174	0.31159	0.33198	0.23304
0.23062	0.24006	0.17026	0.30531	0.34706	0.36991	0.1856	0.55588	0.46228	0.31159	0.33198	0.23304
0.23062	0.24006	0.17026	0.30574	0.34159	0.36091	0.1856	0.55588	0.37172	0.31159	0.33198	0.23304
0.23062	0.24006	0.17026	0.31364	0.36115	0.38191	0.1856	0.55588	-2.71992	0.31159	0.33198	0.23304
0.23062	0.24006	0.17026	0.29173	0.33549	0.3612	0.1856	0.55588	-6.17485	0.31159	0.33198	0.23304
0.23062	0.24006	0.17026	0.29569	0.31751	0.32332	0.1856	0.55588	0.46228	0.31159	0.33198	0.23304
0.23062	0.24006	0.17026	0.31331	0.35145	0.36762	0.1856	0.55588	-0.91001	0.31159	0.33198	0.23304
0.23062	0.24006	0.17026	0.28389	0.34326	0.36371	0.1856	0.55588	-2.66134	0.31159	0.33198	0.23304
0.23062	0.24006	0.17026	0.28795	0.33797	0.36413	0.1856	0.55588	0.07737	0.31159	0.33198	0.23304
0.23062	0.24006	0.17026	0.29325	0.29259	0.31711	0.1856	0.55588	0.46228	0.31159	0.33198	0.23304
0.23062	0.24006	0.17026	0.32119	0.36988	0.3904	0.13308	0.55588	0.06024	0.31159	0.33198	0.23304
0.23062	0.24006	0.17026	0.30962	0.35706	0.3782	0.1856	0.55588	0.43757	0.31159	0.33198	0.23304
0.23062	0.24006	0.17026	0.30388	0.30379	0.3069	0.1856	0.55588	0.44449	0.31159	0.33198	0.23304
0.23062	0.24006	0.17026	0.31759	0.34725	0.36426	0.17936	0.55588	0.36134	0.31159	0.33198	0.23304
0.23062	0.24006	0.17026	0.32228	0.37359	0.39502	0.03798	0.55588	0.22792	0.31159	0.33198	0.23304
0.23062	0.24006	0.17026	0.31758	0.35864	0.36625	0.01907	0.55136	0.2203	-0.30908	0.33198	0.23304
0.23062	0.24006	0.17026	0.32158	0.36829	0.38777	0.1469	0.55588	-0.61335	-0.18457	0.33198	0.23304
0.23062	0.24006	0.17026	0.29905	0.30613	0.31557	0.1856	0.55588	-0.99057	0.31159	0.33198	0.23304
0.23062	0.14448	0.17026	0.29219	0.29459	0.30716	0.1856	0.54952	0.46043	-3.78277	0.33198	0.23304
0.23062	-1.90209	0.17026	0.30263	0.30491	0.31871	0.1856	0.55588	0.46228	0.31159	0.33198	0.23304
0.23062	-6.32054	0.17026	0.26534	0.24581	0.26246	0.1856	0.54656	0.46228	0.31159	0.33198	0.23304
0.23062	-7.52191	0.17026	0.29495	0.33095	0.35347	0.1856	0.55588	-1.39283	-3.25163	0.33198	0.23304
0.23062	0.12087	0.17026	0.2867	0.30362	0.32668	0.1856	0.55588	-2.57356e-05	0.31159	0.33198	0.23304
0.23062	0.24006	0.17026	0.31367	0.35284	0.36669	0.1856	0.55588	0.46228	0.31159	0.33198	0.23304
0.23062	0.24006	0.17026	0.2985	0.33414	0.35556	0.1856	0.55588	0.46228	0.31159	0.33198	0.23304
0.23062	0.24006	0.17026	0.27948	0.30939	0.3386	0.1856	0.55588	-4.52722	0.31159	0.33198	0.23304
-1.70853	0.24006	0.17026	0.25762	0.29538	0.31503	0.1856	0.55588	-0.36189	0.31159	0.33198	0.23304
-1.05399	0.24006	0.17026	0.3119	0.35198	0.36825	0.1856	0.55588	0.43839	0.31159	0.33198	0.23304
0.18742	0.24006	0.17026	0.22531	0.03486	0.00575	0.1856	0.55588	0.46228	0.31159	0.33198	0.23304
0.23062	0.24006	0.17026	-0.02378	-1.34327	-1.74111	0.1856	0.55588	0.46228	0.31159	0.33198	0.23304
0.23062	0.24006	0.17026	-2.34949	-5.93878	-5.78332	0.1856	0.55588	0.46228	0.31159	0.33198	0.23304
0.23062	0.24006	-0.15859	0.32295	-0.13379	-0.57213	0.1856	0.21841	0.46228	0.31159	0.33198	0.23304
0.23062	0.24006	0.17026	0.30418	0.34385	0.21089	0.1856	0.55588	0.46228	0.31159	0.33198	0.23304
0.23062	0.24006	-0.00678	-0.20106	-0.25926	-0.14029	0.1856	-0.19952	0.46228	-0.88262	0.12439	-0.21412
0.23062	0.24006	-1.11561	0.29877	0.02942	-0.17087	0.1856	-1.82828	0.46228	-4.18729	-6.70605	-9.55612
-0.67313	0.24006	-0.31496	0.28368	0.34047	0.37834	0.1856	0.55545	0.46228	-6.06832	0.33198	-0.02035
0.23062	0.24006	-2.46723	0.30891	0.33414	0.33624	0.1856	0.55588	0.46228	0.31159	0.33198	0.23304
0.23062	0.24006	-4.34903	0.27918	0.26176	0.26196	0.1856	0.37839	0.46228	0.31159	0.33198	0.23304
0.23062	0.24006	0.17026	0.08149	-0.10859	-0.14149	0.1856	-0.66554	0.46228	0.31159	0.33198	0.23304
0.23062	0.24006	0.17026	0.02143	-0.21987	-0.23504	0.1856	0.2522	0.46228	0.31159	-0.74882	-0.47857
0.23062	0.24006	0.17026	0.19394	0.19646	0.23418	0.1856	0.53495	0.46228	0.31159	0.33198	0.23304
0.23062	0.24006	0.17026	0.10219	0.16698	0.20292	0.17298	0.55588	0.37509	0.31159	0.33198	0.23304
0.23062	0.24006	0.17026	0.25168	0.28501	0.29439	0.1856	0.38395	0.20879	-0.07259	-1.73978	-0.17726
0.23062	0.24006	0.17026	-0.04792	-0.22657	-0.20015	0.18405	-0.98706	-1.40886	-0.00464	-1.25363	0.15373
0.23062	0.2385	0.17026	-0.40487	-0.98455	-1.02533	0.17355	-3.76187	-1.0312	-0.07984	-4.21371	-0.44618
0.23062	0.24006	0.17026	-0.03015	-0.09814	-0.14749	0.1856	-4.04026	0.24642	0.05886	-2.07623	0.06181
0.23061	-2.89636	0.17026	-0.12247	-1.43829	-1.96043	0.1856	-3.03041	0.46228	0.31159	0.33198	0.23304
0.23062	-1.57003	0.17026	-0.32123	-1.43686	-1.59993	0.1856	-2.97659	0.46228	0.31159	0.33198	0.23304
0.23062	0.24006	0.17026	-0.02098	-0.36581	-0.40351	0.09843	-2.57284	0.41549	0.31159	0.33198	0.23304
0.23062	0.24006	0.17026	0.27242	0.25655	0.24682	0.15102	-1.9246	0.29947	0.31159	0.33198	0.23304
0.23062	0.24006	0.17026	0.15166	-0.10795	-0.14884	0.1856	-0.39722	0.46228	0.31159	0.33198	0.23304
0.23062	0.24006	0.17026	0.26231	0.22593	0.217	0.1856	-0.27704	0.4505	0.31159	0.33198	0.23304
-5.60553	0.24006	0.17026	0.27231	0.23604	0.21917	0.17143	-0.57347	-0.92771	0.31159	0.33198	0.23304
0.23062	0.24006	0.17026	0.29286	0.31022	0.32979	0.1856	-0.04786	0.46228	0.31159	0.33198	0.23304
0.23062	0.24006	0.17026	0.2898	0.31422	0.34165	0.1856	0.18473	0.46228	0.31159	0.33198	0.23304
0.23062	0.24006	0.17026	0.14458	0.17858	0.20166	0.16982	0.46436	0.46228	0.31159	0.33197	0.23304
0.22834	0.01367	-2.64045	0.23702	0.23653	0.22418	0.12396	0.01641	0.46228	0.31159	0.33198	0.23304
0.23062	0.24006	0.17026	0.29165	0.29803	0.31461	0.1594	-0.24066	0.46228	0.31159	0.33198	0.23304
0.23062	-0.39451	0.13034	0.22877	0.20058	0.2354	-0.403	0.0896	0.42223	0.28373	0.30742	0.23089
-0.6765	0.06627	0.14753	-0.03633	0.01874	0.06893	-0.46352	0.55587	0.44554	0.2886	-0.26246	0.19814
0.23062	0.24006	0.16978	0.29662	0.26446	0.25965	0.00397	0.55585	0.45644	0.29979	-0.09375	0.1954
0.23062	0.24006	0.17026	0.2789	0.2446	0.24576	0.1856	0.55588	0.46228	0.31159	0.33198	0.23304
0.23062	0.24006	0.17026	0.25789	0.18179	0.18703	0.1856	0.55588	0.46228	0.31159	0.33198	0.23304
0.23062	0.24006	0.17026	0.24004	0.19042	0.1808	0.1856	0.55588	0.46228	0.31159	0.33198	0.23304
0.23062	0.24006	0.17026	0.28791	0.27773	0.29058	0.1856	-1.05126	0.46228	0.31159	0.33198	0.23304
0.23062	0.24006	0.17026	0.27468	0.2755	0.29645	0.1856	0.10593	0.46228	0.31159	0.33198	0.23304
0.23062	0.24006	0.17026	0.27448	0.24847	0.23615	0.1856	-1.03112	0.46228	0.31159	0.33198	0.23304
0.23062	0.24006	0.17026	0.27869	0.31911	0.35006	0.1856	-0.82751	0.46228	0.31159	0.33198	0.23304
0.23062	0.24006	0.17026	0.20185	-0.08694	-0.11537	0.18548	-0.32546	0.46228	0.31159	0.33198	0.23304
0.23062	0.24006	0.17026	0.12427	-0.1058	-0.07677	0.13824	0.14804	0.45843	0.31159	0.33198	0.23304
0.23062	0.24006	0.17026	0.23576	0.22676	0.17463	0.1856	0.18962	0.46228	0.31159	0.33198	0.23304
0.23062	0.24006	0.17026	0.31097	0.36532	0.38558	0.1856	0.47416	0.46228	0.31159	0.33198	0.23304
0.23062	0.24006	0.17026	0.30607	0.33593	0.34746	0.1856	0.55588	0.46228	0.31159	0.33198	0.23304
0.23062	0.24006	0.17026	0.28755	0.32833	0.36785	0.1856	0.55588	0.46228	0.31159	0.33198	0.23304
0.23062	0.24006	0.17026	0.31142	0.31444	0.3478	0.1856	0.55588	0.46228	0.31159	0.33198	0.23304
0.23062	0.24006	0.17026	0.30262	0.32872	0.33419	0.1856	0.55588	0.46228	0.31159	0.33198	0.23304
0.23062	0.24006	0.17026	0.30509	0.33314	0.35052	0.1856	0.55588	0.46228	0.31159	0.33198	0.23304
0.23062	0.24006	0.17026	0.31049	0.3237	0.34442	0.1856	0.55588	0.46228	0.31159	0.33198	0.23304
0.154	0.24006	0.17026	0.24279	0.17773	0.21531	-0.10433	0.55554	0.46228	0.31159	0.33198	0.23304
-5.61143	-2.83109	-1.33922	-0.18479	-0.4163	-0.55308	-0.84833	0.55588	0.46228	-0.15441	-2.0824	-3.93247

## Sheet: Data S6
Supplementary Figure 1 Stability profile of Pin1 system (PDB ID: 3TDB)				Supplementary Figure 2 Comparison of RMSF values between truth and reconstruction of trajectories											Supplementary Figure 3 Frequency of each residue on the shortest pathways
Apo-Pin1	FFpSPR-Pin1	FFpSPR-Pin1(I28A)		Apo-Pin1(3TDB)		FFpSPR-Pin1(3TDB)		FFpSPR-Pin1(I28A)(3TDB)		FFpSPR-Pin1(1NMV)		pCdc25C-Pin1(1NMV)			FFpSPR-Pin1(3TDB)		FFpSPR-Pin1(1NMV)
1.57393	1.38777	2.35092		Truth	Reconstruction	Truth	Reconstruction	Truth	Reconstruction	Truth	Reconstruction	Truth	Reconstruction		Residue index	Frequency	Residue index	Frequency
0.89732	1.32889	1.88448		1.39531	1.53949	1.22022	0.92444	1.77563	1.1898	2.87596	1.8187	6.41536	6.39746		P9	17	T29	49
0.86005	1.34468	1.8276		0.79312	0.47724	1.27804	0.63529	1.32755	1.23222	3.48991	2.5609	8.17164	7.88534		K13	33	S41	19
0.7532	0.91734	1.5762		0.68115	0.68495	0.71283	0.58449	0.91368	0.93782	2.85308	2.61948	5.64689	6.00593		M15	34	S43	2
0.71821	0.7242	1.43278		1.21828	1.34988	0.94405	0.76993	1.00232	1.02807	2.80588	2.89668	6.99445	6.46053		R17	25	S65	2
1.0013	0.76587	1.69128		1.68962	1.77543	1.15887	0.90479	1.35524	1.19723	3.47503	2.77387	11.3598	11.4005		R21	33	S67	2
1.32004	0.86197	1.847		2.56406	2.06918	1.9629	1.83787	2.23789	2.35311	4.82392	4.70404	14.8017	14.3432		Y23	3	R69	56
1.55175	0.96725	1.95551		2.65855	2.69738	2.02633	1.22882	2.48162	2.13015	5.44022	4.58445	16.175	15.6807		T29	18	T81	18
1.97704	1.1752	2.2594		1.8809	2.93837	1.32728	1.36254	1.5032	1.45952	3.6261	3.23162	13.0252	12.3914		E35	12	Q131	74
2.11426	1.38738	2.38282		1.10658	2.00913	0.83411	0.85484	0.76652	0.75724	2.77929	2.62688	8.16435	8.53762		P37	8	D153	56
2.80775	1.91758	3.10374		0.66484	1.07329	0.54277	0.36086	0.56446	0.48607	3.00708	3.21991	6.093	6.46105		S41	5
3.14544	2.17241	3.35534		0.79234	0.81175	0.70017	0.50927	0.79057	0.47332	4.13522	4.05482	8.6609	8.98712		S43	2
2.9766	2.01646	3.25601		0.72304	1.0879	0.59955	0.41441	0.76022	0.53558	4.39632	3.98281	10.0546	10.376		K97	13
2.78596	1.74289	3.07107		0.74008	1.10877	0.60402	0.50869	0.64774	0.43145	3.83308	3.67705	8.32216	8.60511		S105	13
2.25302	1.37507	2.46943		1.17175	1.35522	0.76051	0.38347	0.86557	0.59992	3.17233	2.55521	7.83956	8.67436		C113	13
1.9238	1.09856	2.18506		1.59896	1.58946	1.15148	1.01612	1.486	0.95449	2.99519	2.24364	8.87797	9.42493		Q131	20
1.3866	0.83865	1.69567		1.27707	1.13918	0.95412	0.83667	1.29456	0.93182	2.06666	2.36052	6.99779	7.17387		P133	18
1	0.63793	1.4466		1.66703	1.65188	1.94013	2.79542	2.746	1.27093	2.36613	2.20366	9.71527	8.93796
0.70974	0.53563	1.22097		3.07904	1.64098	3.79939	2.75023	4.11991	4.11644	4.40536	4.04638	10.7125	9.59342
0.56699	0.59424	1.08625		4.32223	3.4441	4.5117	4.67098	6.42216	5.51105	5.44822	5.59765	13.0687	13.0702
0.78504	0.7377	1.18293		0.58143	0.6221	0.74761	0.60718	0.55608	0.42394	1.5759	1.25231	4.81657	4.85685
0.75242	0.68504	1.13764		0.53188	0.56237	0.45073	0.44366	0.48001	0.50769	1.29779	1.13043	2.77316	2.66973
0.69839	0.63945	0.99293		0.40657	0.50459	0.32622	0.30701	0.39267	0.3438	1.26097	1.05901	1.87779	2.03135
0.75087	0.60629	1.00508		0.63847	0.67536	0.48272	0.31327	0.51348	0.36047	1.45534	1.50269	3.44337	3.74129
0.78745	0.61347	1.00947		1.07227	0.80921	0.82549	0.80979	0.90099	0.74088	2.10659	2.28705	5.70725	6.05016
0.91641	0.6744	1.15599		1.6148	1.22928	0.75337	0.36771	0.94199	0.84219	1.95851	1.75128	5.80393	5.60267
1.28716	0.83563	1.44624		1.75769	2.06358	0.87246	0.5484	1.0241	1.0639	2.57788	2.10467	6.1259	6.18153
1.54246	0.97704	1.78005		1.32233	1.99061	0.84839	0.73115	0.93557	0.60862	3.02879	2.15305	5.39567	5.55597
1.86014	1.16779	2.15954		1.44213	1.49708	0.98038	1.10872	1.12913	0.74696	2.82537	2.47009	5.50223	4.65841
1.73877	1.08	2.11958		1.34732	1.80499	0.91352	0.85279	1.2147	0.72097	2.76164	2.70445	5.55892	5.08652
1.43948	1.11704	1.86822		1.44267	1.67215	0.90976	0.96088	1.16609	0.83661	3.58018	3.33312	6.13119	6.35387
2.33909	1.4393	2.47006		1.10065	1.15775	0.80989	0.89078	1.08122	0.83906	2.09314	1.93181	6.18988	6.26519
1.74421	1.76643	3.1091		1.01885	1.04541	0.83352	0.57344	0.91081	0.75505	2.25181	1.88655	6.07515	5.76787
2.71716	2.0793	4.02115		1.11652	1.05263	0.8602	0.65812	0.96671	0.7475	2.25567	1.76847	6.20397	5.26553
3.13919	3.87807	4.39629		0.69509	0.74804	0.63925	0.52353	0.67206	0.5794	1.57772	1.29456	4.34083	4.19661
3.77249	4.67457	5.74043		0.93121	0.97087	0.74574	0.72582	0.79808	0.57598	1.89855	1.20985	5.67404	5.04912
4.61697	4.79407	6.1925		0.71224	0.75164	0.56515	0.30609	0.60291	0.43645	1.17452	0.84251	3.52402	3.56667
1.41503	1.1955	1.34183		1.04251	1.03882	0.72398	1.02028	0.77919	0.79627	1.64237	1.16287	5.59719	5.28201
1.06293	0.91708	1.09165		0.98488	0.98761	0.74452	0.61291	0.73813	0.49886	1.24923	0.97071	4.2711	4.57925
0.70293	0.77255	0.94187		1.29769	1.07431	0.84337	0.75452	0.9712	0.71527	1.68822	1.28285	6.20971	5.97182
0.58727	0.74263	0.89439		1.50299	0.93459	1.07972	0.97462	1.09075	0.58832	1.80235	1.30935	5.93608	6.06891
0.61702	0.74063	0.78164		1.6126	1.67047	1.209	1.53317	1.28421	1.21527	2.04436	2.2142	7.29837	7.05738
0.66379	0.64673	0.79111		1.30713	1.39776	0.85845	0.87161	1.13053	0.80574	1.72904	1.63876	6.56131	6.45453
0.54214	0.48523	0.67969		0.90998	1.214	0.65844	0.72521	0.86813	0.47408	1.24929	1.12025	4.06031	4.29045
0.4412	0.39669	0.65359		1.09102	1.37732	0.69443	1.01004	0.97418	0.56211	1.87492	1.76174	5.27602	5.00299
0.46756	0.40124	0.58609		0.69922	0.97064	0.49425	1.10667	0.73147	0.49147	1.67273	1.74572	3.33694	3.39545
0.50079	0.4452	0.73819		0.93408	1.39486	0.79604	1.13547	0.9932	0.60743	2.44737	1.99676	4.97834	4.81598
0.61269	0.55077	0.81753		0.4632	0.6816	0.45429	0.77215	0.57235	0.4003	2.31512	1.67046	2.81829	2.90542
0.80778	0.68009	1.04326		0.73736	0.66461	0.56944	0.50237	0.75982	0.32484	2.58159	2.13725	3.55722	3.37433
1.09176	0.87856	1.29944		0.99846	0.80464	0.62563	0.70069	0.96385	0.42312	3.21399	2.45493	4.51157	3.975
1.65384	0.99993	1.43562		1.141	0.92062	0.76908	0.91053	0.98491	0.58159	2.7924	3.085	5.53459	5.40013
1.55046	0.80894	1.20135		1.08343	0.86481	0.73725	1.34708	1.02062	0.59419	2.70251	2.19701	5.16014	4.8844
1.9114	0.99901	1.48031		0.65477	0.67997	0.58838	0.76738	0.6832	0.44063	1.87184	2.05825	4.97837	4.56741
1.78232	0.95774	1.35364		0.8768	1.38419	0.99295	0.74561	0.84074	0.60765	2.30297	1.92985	6.78992	6.49234
1.36727	0.87899	1.23308		1.06047	0.7544	0.79101	0.69901	0.78953	0.69353	2.59634	2.13488	7.91837	8.08036
1.39544	0.92382	1.18434		1.62059	0.87698	0.89832	0.9326	0.9779	0.94212	2.78279	2.04694	9.60358	9.12485
1.1861	0.87215	1.10756		1.91129	1.92588	0.89922	0.74871	0.99522	0.91624	2.76725	2.16332	9.07987	8.51774
1.53657	1.06041	1.36918		1.58157	1.77176	0.8719	0.46168	0.98228	0.94841	2.24829	1.67797	7.5526	7.65193
1.46347	0.96091	1.56461		1.2756	0.81467	0.79398	0.39976	0.85206	0.66284	1.95997	1.51595	6.34295	6.67407
1.43094	1.01093	1.4094		0.84647	0.7354	0.61668	0.44915	0.71597	0.52516	1.91148	1.83818	6.64301	6.91444
1.79113	1.10769	1.48139		0.58591	0.58567	0.58583	0.38022	0.68311	0.6736	1.567	1.4835	5.19313	5.54269
1.43808	1.098	1.44251		0.70168	0.68541	0.65546	0.59009	0.71987	0.8436	1.97279	1.66693	6.74351	6.84135
1.02342	0.85219	1.26384		0.5955	0.73467	0.64973	0.55084	0.69232	0.96917	1.65388	1.31047	5.39267	5.66587
1.19164	0.94167	1.49203		0.74093	0.85945	0.85622	0.78835	0.83923	0.70424	1.85419	1.56982	5.94732	6.262
1.00936	0.81301	1.33853		0.66282	0.82455	0.65467	0.45857	0.74579	0.59087	1.38429	1.13032	4.78259	5.11792
1.11724	0.87101	1.33519		0.64146	0.73558	0.49298	0.64772	0.57842	0.45285	1.23461	1.13274	3.52888	3.61615
1.10564	0.79557	1.2049		0.66842	0.83911	0.49499	0.78762	0.57443	0.4247	1.14798	1.16928	3.22868	3.25697
1.27658	0.91017	1.36017		0.93035	0.54047	0.58983	0.87773	0.66816	0.56629	1.69708	1.23454	4.46149	4.17008
1.12595	0.80392	1.29778		1.09528	1.04744	0.72907	0.31303	0.87574	0.65808	1.7496	2.00895	5.74214	5.49338
0.8487	0.62705	1.05255		0.9052	0.69605	0.5413	0.35855	0.6836	0.39072	1.44857	1.2853	3.57853	3.69617
0.973	0.66566	1.08068		0.59752	0.44075	0.43186	0.34544	0.46898	0.37289	1.18222	0.82801	2.1887	2.11774
1.12901	0.76552	1.26152		0.52018	0.49575	0.48431	0.49102	0.48203	0.37547	1.19067	0.95867	2.88599	2.99003
0.91872	0.67088	1.13624		0.53225	0.55667	0.62095	0.64512	0.62581	0.53024	1.48526	1.15139	4.70888	4.99722
0.861	0.57102	0.99262		0.78625	0.80584	0.88481	0.71894	0.79623	0.50297	2.01892	1.71816	6.6445	6.6087
1.11368	0.69446	1.1753
1.16553	0.72985	1.27504
0.94917	0.65292	1.11956
1.06631	0.71587	1.13045
1.3917	0.85868	1.38801
1.33015	0.87167	1.45171
1.21938	0.85894	1.36428
1.56355	1.04671	1.51984
1.79965	1.16649	1.7598
1.70071	1.1995	1.81109
1.70502	1.11982	1.79562
1.40468	0.99609	1.58117
1.22598	0.96301	1.49381
0.92553	0.73377	1.20287
1.04118	0.76793	1.22843
1.1201	0.79272	1.30483
0.84133	0.63434	1.13641
0.71659	0.56975	0.93634
0.92262	0.70473	1.1138
0.95	0.81807	1.26832
0.72246	0.59149	1.00362
0.51767	0.4698	0.81559
0.53346	0.5065	0.71749
0.75404	0.59481	0.82025
1.07739	0.80528	1.19651
1.05513	0.70934	1.2201
0.89453	0.66846	1.19091
1.08859	0.90077	1.30222
1.08899	0.8653	1.11826
1.12177	0.82634	1.13059
0.95413	0.64858	0.98049
0.79215	0.6632	0.84418
0.9403	0.81493	0.83698
0.93765	1.03068	0.98544
0.83684	0.91373	0.98333
1.0122	0.85045	0.93923
1.3055	0.91307	1.0744
1.53663	0.9301	1.12181
1.68646	1.02342	1.22462
1.80832	0.92506	1.10199
1.6643	0.82982	0.92941
1.59466	0.86955	0.9878
1.28917	0.85783	1.00086
1.33287	0.8134	0.91414
1.03449	0.63759	0.68008
0.84927	0.6265	0.7025
0.78433	0.66343	0.84437
0.67524	0.61185	0.76842
0.63291	0.59292	0.71339
0.67611	0.69243	0.85819
0.62258	0.72676	0.93901
0.57786	0.72117	0.94057
0.66417	0.92476	1.12757
0.7027	0.99626	1.18979
0.8113	0.89684	1.22746
0.71171	0.75944	1.10146
0.65758	0.63245	0.9809
0.63794	0.54063	0.86227
0.72067	0.55217	0.92278
0.75997	0.53622	0.8466
0.83719	0.55038	0.7334
0.93202	0.63764	0.82735
1.00776	0.65947	0.89467
1.04609	0.76675	1.15056
1.41177	0.752	1.06211
0.99661	0.55566	0.80428
0.7199	0.46421	0.70529
0.64657	0.47034	0.62561
0.54759	0.47244	0.7036
0.50314	0.48159	0.6786
0.55067	0.57866	0.85711
0.50565	0.67875	0.89967
0.65707	0.83911	1.08558
0.73487	0.96031	1.1603

## Sheet: Data S7
Supplementary Figure 5 Stability profile			Supplementary Figure 6 Relevant distance distributions between atoms that form hydrogen bond interactions																				Supplementary Figure 8 Rg plot			Supplementary Figure 9 Comparison of RMSF values between truth and reconstruction of trajectories
WT	G93A			L38:G93A		G44:H120		K122:A140		R115:E49		Q22-S105		V47-G82		T116-F50		D124-N86		R79-D101			WT	G93A		WT		G93A
1.43941	4.10772		Distance(Å)	WT	G93A	WT	G93A	WT	G93A	WT	G93A	WT	G93A	WT	G93A	WT	G93A	WT	G93A	WT	G93A		14.3364	14.5419		Truth	Reconstruction	Truth	Reconstruction
0.80594	1.21868		2.2	0	0	0	0	0	0	0	0	0	0	0	0	0	0	0	0	0	0		14.654	14.5836		1.45469	0.95179	1.33035	1.1915
0.67866	1.02495		2.4	0	0	0	0	0	0	0	0	0	0	0	0	1	0	0	0	0	0		14.6266	14.5522		0.73359	0.67925	0.63868	0.41956
0.58375	0.79133		2.6	0	0	2	5	2	2	11	2	0	0	4	1	683	355	2	0	21	16		14.6297	14.5694		0.52068	0.37871	0.44987	0.34905
0.57016	0.74237		2.8	159	58	653	570	314	58	718	268	272	125	568	528	2075	1397	515	313	857	785		14.5646	14.6063		0.50063	0.65958	0.4756	0.30789
0.56459	0.6793		3	1090	419	1480	1158	478	108	964	309	1565	998	1730	1465	567	551	1068	664	725	676		14.683	14.6716		0.63797	0.44018	0.6292	0.29801
0.62656	0.8287		3.2	1184	549	638	521	167	48	262	87	944	867	860	748	54	133	496	179	319	174		14.686	14.5403		1.45746	1.1713	1.45395	1.18061
0.65274	0.83041		3.4	580	404	228	159	91	43	54	28	265	458	195	314	6	44	212	31	249	139		14.6966	14.5805		1.19925	1.49829	0.99748	0.51258
0.79144	1.10665		3.6	223	298	104	80	49	30	21	10	94	237	39	172	4	41	115	15	286	186		14.7603	14.5363		0.72663	0.39305	0.60644	0.57098
1.08718	1.43632		3.8	76	231	59	63	50	20	19	9	41	132	5	85	0	49	46	6	327	320		14.7869	14.6123		0.54082	0.46925	0.49838	0.64925
1.71657	2.09516		4	45	231	38	65	69	26	11	11	50	99	1	41	2	72	40	16	249	411		14.7005	14.6323		0.58381	0.63599	0.50014	0.28039
1.56635	1.94122		4.2	24	218	48	81	90	52	19	16	25	73	0	25	0	69	27	12	185	361		14.6159	14.5116		0.72871	0.80428	0.54082	0.35405
1.2797	1.53381		4.4	14	206	49	109	118	54	23	31	38	58	0	11	1	70	18	15	98	179		14.7193	14.5645		0.97399	0.89118	0.83823	0.72357
0.85974	1.07332		4.6	5	181	32	143	140	70	70	70	23	51	1	6	3	108	12	20	38	60		14.6084	14.5701		2.31717	1.5369	1.60244	0.81258
0.755	0.93581		4.8	2	184	35	149	132	84	101	161	15	38	0	2	1	106	7	38	23	23		14.6256	14.539		1.59233	0.99852	1.07978	0.80057
0.66188	0.78372		5	1	144	19	130	107	85	96	283	13	32	0	2	0	102	10	32	7	4		14.6861	14.539		0.87496	0.72349	0.56134	0.30741
0.60222	0.76307		5.2	0	106	11	109	125	82	112	367	11	21	0	1	1	113	15	29	8	6		14.7175	14.4861		0.75488	0.8174	0.55729	0.61837
0.53195	0.62549		5.4	0	66	5	44	127	91	124	361	13	20	0	0	0	88	12	35	2	5		14.793	14.546		0.62408	0.62701	0.63453	0.78303
0.53246	0.7552		5.6	0	40	2	11	114	86	142	283	9	13	0	0	0	42	26	20	3	3		14.7173	14.4482		0.62888	0.4217	0.64839	0.5078
0.51592	0.75877		5.8	0	19	0	2	96	76	113	221	4	12	0	0	0	25	24	43	1	2		14.7126	14.4715		0.67715	0.40421	0.76812	0.53707
0.53743	0.97876		6	0	9	0	0	99	55	105	198	5	12	0	0	2	19	19	38	3	4		14.7012	14.6024		0.77802	0.71792	0.93985	0.70053
0.6051	1.03785		6.2	0	6	0	2	101	56	116	125	2	19	0	0	2	11	26	44	1	4		14.7711	14.5391		0.90237	0.55865	1.02453	0.78863
1.13484	1.46252		6.4	0	10	0	0	85	40	65	96	2	21	0	0	1	4	21	45	0	2		14.7658	14.5925		0.55678	0.74101	0.68949	0.40815
1.28191	2.35992		6.6	0	6	0	0	75	43	78	51	3	13	0	0	0	1	30	47	0	0		14.8099	14.5833		0.71197	0.70715	0.66856	0.40558
1.50246	2.88946		6.8	0	4	0	0	58	53	64	50	2	7	0	0	0	0	30	54	1	5		14.81	14.5644		0.50649	0.55359	0.64383	0.42825
1.38798	2.59844		7	0	3	0	0	61	40	57	48	4	10	0	0	0	0	37	62	0	5		14.7983	14.4683		0.65672	0.61941	0.96906	0.53128
0.97586	1.96398		7.2	0	1	0	0	72	40	31	33	0	14	0	0	0	0	51	49	0	2		14.6853	14.5177		0.71466	0.38898	0.85282	0.63389
0.76423	1.53085		7.4	0	2	0	0	60	40	11	32	1	13	0	0	0	1	64	71	0	7		14.7763	14.5847		1.22702	1.19908	0.86914	0.60519
0.5776	1.11835		7.6	0	2	0	0	52	33	9	34	1	9	0	0	0	0	72	69	0	2		14.6827	14.5421		1.57033	1.77708	1.72773	1.55982
0.61747	1.14695		7.8	0	0	0	0	29	28	1	33	1	8	0	0	0	0	91	67	0	2		14.6948	14.4833		1.96368	1.96648	3.04634	2.67993
0.60469	0.89675		8	0	1	0	0	51	16	1	31	0	10	0	0	0	0	104	85	0	2		14.6589	14.4921		1.26363	1.76247	2.91878	3.09701
0.61916	0.91146		8.2	0	1	0	0	34	30	1	19	0	5	0	0	0	0	74	78	0	0		14.6944	14.4832		0.9203	0.88577	2.30562	2.04838
0.63081	0.87089		8.4	0	1	0	0	33	28	1	11	0	5	0	0	0	0	64	106	0	1		14.6655	14.4937		0.80739	0.67278	1.1046	1.07986
0.67838	0.88228		8.6	0	1	0	0	26	21	0	18	0	7	0	0	0	0	39	94	0	0		14.7116	14.5638		0.7169	0.65295	0.91166	0.73635
0.67795	0.81895		8.8	0	0	0	0	33	38	1	19	0	4	0	0	0	0	11	91	0	0		14.6944	14.5532		1.3473	2.1598	1.49675	1.78024
0.70372	0.92192		9	0	0	0	0	36	49	1	18	0	3	0	0	0	0	11	94	0	0		14.6651	14.6096		0.84853	0.58769	1.55591	1.95761
0.75611	1.01626		9.2	0	0	0	0	20	56	1	26	0	1	0	0	0	0	7	91	0	2		14.7187	14.5203		1.18152	0.37398	1.52268	1.45965
0.76021	1.10465		9.4	0	0	0	0	26	46	0	18	0	1	0	0	0	0	3	93	0	1		14.7244	14.5719		3.75211	2.06916	2.02284	1.28693
0.95056	1.39245		9.6	0	0	0	0	22	36	0	10	0	2	0	0	0	0	2	82	0	1		14.6457	14.515		4.82515	4.24058	3.47736	1.88383
1.08728	1.47672		9.8	0	0	0	0	20	47	0	9	0	1	0	0	0	0	0	68	0	0		14.5579	14.4892		3.09796	3.4431	2.74749	2.06113
1.1019	1.62044		10	0	0	0	0	14	59	0	2	0	0	0	0	0	0	2	68	0	0		14.5914	14.5651		1.08168	0.82592	1.11985	0.67956
0.88794	1.63603		10.2	0	0	0	0	22	62	0	0	0	0	0	0	0	0	0	68	0	2		14.6112	14.5514		0.94178	0.68878	0.77687	0.49938
0.71697	1.52333		10.4	0	0	0	0	12	64	0	0	0	1	0	0	0	0	0	58	0	0		14.6121	14.5904		0.75295	0.75092	0.63409	0.37017
0.75718	1.80983		10.6	0	0	0	0	12	62	0	0	0	0	0	0	0	0	0	60	0	2		14.6561	14.5573		1.13962	1.13612	0.85613	0.5961
0.70813	1.18344		10.8	0	0	0	0	19	62	0	0	0	0	0	0	0	0	0	45	0	2		14.6881	14.6735		0.7081	0.89911	0.85168	0.6684
0.69192	1.2433		11	0	0	0	0	6	81	0	0	0	1	0	0	0	0	0	30	0	1		14.7218	14.6812		0.73529	0.59898	1.13431	0.67615
0.66308	1.09848		11.2	0	0	0	0	14	62	0	0	0	0	0	0	0	0	0	35	0	0		14.7089	14.5538		1.23727	1.38534	1.39191	0.75158
0.76238	1.22306		11.4	0	0	0	0	7	64	0	0	0	0	0	0	0	0	0	17	0	0		14.6976	14.5405		0.7667	0.86513	0.94752	0.51225
0.8476	1.70589		11.6	0	0	0	0	7	72	0	0	0	0	0	0	0	0	0	22	0	0		14.645	14.6242		0.79137	0.56015	0.80034	1.01131
1.04526	2.1256		11.8	0	0	0	0	6	56	0	0	0	0	0	0	0	0	0	21	0	0		14.6266	14.5429		0.84844	0.81852	0.84253	0.71474
1.05029	2.44576		12	0	0	0	0	4	70	0	0	0	0	0	0	0	0	0	10	0	1		14.6458	14.5685		1.03814	0.62072	0.86568	0.81867
2.25079	2.98599		12.2	0	0	0	0	3	54	0	0	0	0	0	0	0	0	0	12	0	0		14.6998	14.6054		1.10408	1.27299	0.70779	0.39581
3.20525	4.00671		12.4	0	0	0	0	4	59	0	0	0	0	0	0	0	0	0	12	0	0		14.7685	14.5461		1.26296	1.22066	1.1628	0.40385
3.13992	4.47407		12.6	0	0	0	0	1	52	0	0	0	0	0	0	0	0	0	14	0	0		14.7323	14.54		0.7252	0.81951	0.56449	0.33739
3.94835	3.86498		12.8	0	0	0	0	3	45	0	0	0	0	0	0	0	0	0	10	0	2		14.6641	14.6003		0.92332	1.29124	0.88497	0.73165
4.36786	4.55822		13	0	0	0	0	1	45	0	0	0	0	0	0	0	0	0	8	0	0		14.6848	14.5656		1.90456	1.40932	1.46978	0.72594
3.55928	4.57511		13.2	0	0	0	0	2	53	0	0	0	0	0	0	0	0	0	6	0	0		14.5729	14.5961		0.62649	0.97427	0.6362	0.44768
2.97604	3.21959		13.4	0	0	0	0	0	51	0	0	0	0	0	0	0	0	0	1	0	0		14.6515	14.5829		0.54429	0.6297	0.58463	0.60876
1.92235	3.72395		13.6	0	0	0	0	1	58	0	0	0	0	0	0	0	0	0	2	0	0		14.6294	14.5776		0.48064	0.68336	0.55709	0.47947
1.37442	4.49398		13.8	0	0	0	0	0	39	0	0	0	0	0	0	0	0	0	2	0	1		14.7186	14.6292		0.4942	0.43873	0.49162	0.28171
1.24193	2.93783		14	0	0	0	0	1	42	0	0	0	0	0	0	0	0	0	1	0	0		14.726	14.5983		0.56719	0.81247	0.60666	0.39871
1.05361	2.43911		14.2	0	0	0	0	1	36	0	0	0	0	0	0	0	0	0	1	0	0		14.7145	14.566		0.81389	0.81796	0.88886	0.51055
0.88787	1.78451		14.4	0	0	0	0	0	29	0	0	0	0	0	0	0	0	0	2	0	0		14.6777	14.565		0.88278	0.52375	0.84624	0.73259
0.78058	1.35084		14.6	0	0	0	0	1	31	0	0	0	0	0	0	0	0	0	0	0	0		14.7134	14.5071		0.8551	0.70444	1.27334	1.35589
0.90543	1.78268		14.8	0	0	0	0	0	33	0	0	0	0	0	0	0	0	0	0	0	0		14.8027	14.5241		1.4811	1.10069	2.7522	2.24805
1.09774	2.05554		15	0	0	0	0	0	28	0	0	0	0	0	0	0	0	0	0	0	0		14.8687	14.5003		2.20979	2.25258	3.43244	2.22057
1.59204	2.24356		15.2	0	0	0	0	0	34	0	0	0	0	0	0	0	0	0	0	0	0		14.7531	14.5091		2.01297	2.36096	3.94228	2.72817
2.02938	3.36957		15.4	0	0	0	0	0	40	0	0	0	0	0	0	0	0	0	0	0	0		14.7229	14.482		1.74684	1.16621	4.5097	2.59538
2.26047	3.17539		15.6	0	0	0	0	0	20	0	0	0	0	0	0	0	0	0	0	0	0		14.6891	14.5136		2.03646	1.65822	4.34978	3.7547
2.19449	3.24844		15.8	0	0	0	0	0	17	0	0	0	0	0	0	0	0	0	0	0	0		14.7012	14.5601		1.35072	1.16831	5.37136	4.90511
2.54274	3.43441		16	0	0	0	0	0	19	0	0	0	0	0	0	0	0	0	0	0	0		14.6999	14.5354		0.82603	0.91814	3.1429	2.13734
3.13488	3.95041		16.2	0	0	0	0	0	18	0	0	0	0	0	0	0	0	0	0	0	0		14.6583	14.4815		0.74872	0.89774	1.17535	0.72262
4.05578	4.58615		16.4	0	0	0	0	0	20	0	0	0	0	0	0	0	0	0	0	0	0		14.5661	14.4877		0.82311	0.79346	0.73246	0.42056
5.08031	5.95118		16.6	0	0	0	0	0	13	0	0	0	0	0	0	0	0	0	0	0	0		14.5966	14.5127		0.56545	0.5866	0.56796	0.35868
4.69794	6.05894		16.8	0	0	0	0	0	12	0	0	0	0	0	0	0	0	0	0	0	0		14.7455	14.575		0.42129	0.42944	0.50582	0.30419
2.88347	3.67976		17	0	0	0	0	0	5	0	0	0	0	0	0	0	0	0	0	0	0		14.6214	14.5411		0.44821	0.44109	0.49763	0.30887
2.55625	3.5111		17.2	0	0	0	0	0	9	0	0	0	0	0	0	0	0	0	0	0	0		14.6558	14.6108		0.7905	0.48291	0.67026	0.51633
1.95283	3.20095		17.4	0	0	0	0	0	2	0	0	0	0	0	0	0	0	0	0	0	0		14.6456	14.5687		2.10376	2.05892	2.27834	1.49793
1.39036	3.14338		17.6	0	0	0	0	0	2	0	0	0	0	0	0	0	0	0	0	0	0		14.6979	14.6036
1.08633	2.63162		17.8	0	0	0	0	0	1	0	0	0	0	0	0	0	0	0	0	0	0		14.6752	14.5886
0.83648	1.77163		18	0	0	0	0	0	5	0	0	0	0	0	0	0	0	0	0	0	0		14.6705	14.4921
0.82307	1.41821		18.2	0	0	0	0	0	1	0	0	0	0	0	0	0	0	0	0	0	0		14.6331	14.499
0.81114	1.44269		18.4	0	0	0	0	0	1	0	0	0	0	0	0	0	0	0	0	0	0		14.7379	14.6169
0.79196	1.30934		18.6	0	0	0	0	0	1	0	0	0	0	0	0	0	0	0	0	0	0		14.749	14.5735
0.94309	2.07788		18.8	0	0	0	0	0	1	0	0	0	0	0	0	0	0	0	0	0	0		14.7791	14.5759
0.8441	1.82194		19	0	0	0	0	0	0	0	0	0	0	0	0	0	0	0	0	0	0		14.8501	14.5429
0.83724	1.5151		19.2	0	0	0	0	0	0	0	0	0	0	0	0	0	0	0	0	0	0		14.7734	14.5864
0.88707	1.45778		19.4	0	0	0	0	0	0	0	0	0	0	0	0	0	0	0	0	0	0		14.8946	14.5845
0.87752	1.25956		19.6	0	0	0	0	0	0	0	0	0	0	0	0	0	0	0	0	0	0		14.842	14.5695
1.45893	1.6839		19.8	0	0	0	0	0	0	0	0	0	0	0	0	0	0	0	0	0	0		14.8915	14.5696
1.41886	1.72028		20	0	0	0	0	0	0	0	0	0	0	0	0	0	0	0	0	0	0		14.8118	14.6552
1.32333	1.39387																						14.7516	14.5628
0.95317	1.34961																						14.6903	14.6068
0.77591	1.14995																						14.7465	14.5167
0.78933	1.17486																						14.8143	14.5535
0.85835	1.2069																						14.7551	14.6174
0.8769	1.18245																						14.7855	14.5547
0.85531	1.37623																						14.7213	14.5182
0.92939	1.49728																						14.748	14.5891
0.81309	1.55051																						14.6613	14.5967
0.80508	1.60408																						14.683	14.5557
0.86377	1.68006																						14.6962	14.5737
0.90895	1.59216																						14.6584	14.5931
0.68104	1.2524																						14.693	14.5877
0.60351	0.95832																						14.7036	14.5371
0.6148	0.76972																						14.6921	14.516
0.87411	1.29771																						14.7005	14.5218
1.06037	1.68087																						14.731	14.5986
1.16903	2.18968																						14.6826	14.4899
0.91859	1.78076																						14.7548	14.4987
0.74253	0.99171																						14.7591	14.5293
0.63133	0.86513																						14.7876	14.437
0.68618	0.75016																						14.7311	14.5132
0.81273	1.02016																						14.6635	14.5936
0.7324	1.01358																						14.6684	14.59
0.68559	0.99519																						14.7685	14.5592
0.61399	0.86064																						14.7316	14.5238
0.65624	1.04717																						14.7713	14.6028
0.6284	1.0973																						14.816	14.5485
0.73144	1.60418																						14.8193	14.6312
0.99564	2.29167																						14.7268	14.6409
1.15315	2.31358																						14.7331	14.513
1.13914	2.40766																						14.7899	14.4894
1.50418	2.01675																						14.8147	14.4589
2.08798	3.56344																						14.7676	14.5279
2.73381	4.56983																						14.7935	14.5649
3.04522	4.69836																						14.7708	14.5699
3.07958	6.39007																						14.6465	14.4701
4.36228	6.33034																						14.6213	14.4183
4.09123	6.79332																						14.603	14.5181
3.87335	6.68782																						14.6418	14.4803
3.47407	6.79514																						14.6847	14.5193
2.83904	6.73768																						14.6525	14.5699
2.85282	6.40504																						14.7463	14.4997
3.41017	6.34082																						14.6485	14.5854
3.36909	6.84924																						14.6923	14.5136
2.94248	6.6132																						14.7935	14.4505
2.61858	5.6446																						14.718	14.513
1.97545	3.20543																						14.7427	14.5535
1.82052	3.61801																						14.6862	14.5097
1.7175	2.42009																						14.7969	14.5349
1.31419	2.89011																						14.7855	14.4358
0.99429	1.91818																						14.8176	14.568
0.80208	1.58963																						14.7124	14.4711
0.70327	1.19165																						14.664	14.4928
0.67673	1.07925																						14.7757	14.4798
0.67863	0.97826																						14.7523	14.5459
0.70468	0.9435																						14.8594	14.5228
0.61186	0.72863																						14.7861	14.4182
0.75	0.95241																						14.7181	14.4961
0.85263	1.16068																						14.7147	14.487
1.14816	1.45567																						14.6769	14.4856
2.4368	2.86362																						14.6756	14.5586
																							14.7063	14.495
																							14.6935	14.5101
																							14.7335	14.3957
																							14.7208	14.5172
																							14.7444	14.5082
																							14.7282	14.5204
																							14.6893	14.4454
																							14.7173	14.483
																							14.7582	14.5815
																							14.6998	14.468
																							14.6665	14.5469
																							14.7444	14.4618
																							14.7609	14.5387
																							14.7701	14.5096
																							14.733	14.5156
																							14.7742	14.488
																							14.7752	14.4497
																							14.7808	14.5376
																							14.7713	14.4842
																							14.7734	14.4999
																							14.7229	14.5231
																							14.7303	14.566
																							14.7288	14.5789
																							14.6777	14.4923
																							14.7585	14.5522
																							14.8072	14.5642
																							14.6351	14.555
																							14.7143	14.4736
																							14.7168	14.5291
																							14.7101	14.5797
																							14.7554	14.5513
																							14.7553	14.5883
																							14.639	14.4398
																							14.7393	14.5797
																							14.8521	14.5031
																							14.7816	14.4746
																							14.6987	14.4848
																							14.827	14.5459
																							14.8014	14.4774
																							14.7867	14.5274
																							14.8046	14.6094
																							14.7923	14.5132
																							14.6384	14.6057
																							14.7706	14.5323
																							14.7564	14.461
																							14.833	14.3852
																							14.8005	14.439
																							14.8946	14.5686
																							14.8134	14.5365
																							14.8334	14.5165
																							14.8177	14.4711
																							14.7843	14.5342
																							14.7218	14.5751
																							14.8878	14.5122
																							14.8843	14.5518
																							14.7312	14.6145
																							14.7753	14.5706
																							14.8544	14.656
																							14.7736	14.6856
																							14.7163	14.6327
																							14.9225	14.5907
																							14.8331	14.6355
																							14.8192	14.5647
																							14.87	14.5544
																							14.8562	14.5485
																							14.9383	14.7075
																							14.7243	14.6009
																							14.8031	14.6387
																							14.7329	14.5735
																							14.7044	14.6283
																							14.7179	14.5641
																							14.7285	14.5385
																							14.777	14.5962
																							14.7927	14.6806
																							14.6928	14.5773
																							14.8051	14.625
																							14.668	14.6531
																							14.6991	14.6446
																							14.7145	14.6183
																							14.6931	14.7257
																							14.7104	14.6976
																							14.7839	14.7309
																							14.733	14.6245
																							14.6683	14.6319
																							14.653	14.6943
																							14.6558	14.6774
																							14.7668	14.6104
																							14.7892	14.6797
																							14.6738	14.698
																							14.7491	14.7071
																							14.7741	14.6754
																							14.8001	14.5955
																							14.8181	14.6873
																							14.8615	14.6578
																							14.822	14.6928
																							14.892	14.6848
																							14.8277	14.6312
																							14.9021	14.72
																							14.8446	14.6036
																							14.8103	14.6917
																							14.754	14.6897
																							14.6902	14.7259
																							14.7385	14.6064
																							14.6873	14.7287
																							14.7907	14.7358
																							14.9581	14.73
																							15.0381	14.7099
																							15.076	14.7703
																							14.9931	14.6358
																							14.9703	14.6962
																							14.99	14.6448
																							15.0297	14.728
																							15.1212	14.7374
																							15.058	14.7623
																							15.0181	14.5713
																							15.0491	14.6445
																							15.0487	14.6576
																							15.1319	14.5994
																							15.0144	14.7161
																							15.032	14.6938
																							14.9653	14.6295
																							14.9872	14.6595
																							14.9976	14.5872
																							15.0466	14.6117
																							15.0152	14.5399
																							15.0816	14.4733
																							14.9842	14.5406
																							14.897	14.5245
																							15.0153	14.5158
																							15.0057	14.5263
																							15.0278	14.6625
																							15.0915	14.6334
																							14.9999	14.575
																							15.1007	14.5395
																							15.1102	14.5402
																							14.9619	14.5651
																							14.9254	14.6272
																							14.9704	14.5788
																							15.0007	14.5819
																							15.0727	14.5809
																							14.995	14.5249
																							14.9969	14.5495
																							15.0369	14.5621
																							14.9389	14.5915
																							15.0491	14.5695
																							15.0021	14.5708
																							15.0169	14.6155
																							14.9733	14.6168
																							15.0366	14.5645
																							15.0488	14.6775
																							15.0589	14.5532
																							14.979	14.6595
																							15.0631	14.7288
																							15.0168	14.6136
																							15.0208	14.6494
																							14.994	14.658
																							15.0714	14.6544
																							14.9509	14.5695
																							15.0023	14.5962
																							14.9671	14.6605
																							14.9962	14.6052
																							14.9461	14.5791
																							15.0567	14.6103
																							14.9676	14.612
																							15.1099	14.6568
																							14.9824	14.6089
																							14.9227	14.5368
																							14.9949	14.5878
																							15.0001	14.6057
																							14.995	14.6472
																							14.9445	14.6281
																							15.0617	14.5894
																							15.0199	14.5008
																							15.0631	14.6187
																							15.0639	14.5341
																							15.0647	14.5246
																							15.0232	14.5432
																							14.8874	14.5384
																							15.087	14.5544
																							15.0238	14.6076
																							15.0864	14.5583
																							15.2	14.5435
																							15.1848	14.5129
																							15.093	14.619
																							15.0993	14.5204
																							15.2013	14.5748
																							15.1829	14.5439
																							15.102	14.5307
																							15.1683	14.5827
																							15.1484	14.5381
																							15.0856	14.5733
																							15.0702	14.5456
																							15.0528	14.5708
																							15.1417	14.5671
																							15.0152	14.4787
																							14.9565	14.4764
																							15.0569	14.5408
																							15.0773	14.5205
																							15.0417	14.5104
																							15.0717	14.591
																							14.969	14.6789
																							14.9489	14.6626
																							14.8841	14.6463
																							14.9763	14.6539
																							15.0153	14.582
																							14.9941	14.6326
																							15.0709	14.6527
																							14.9964	14.6739
																							14.9739	14.6655
																							15.0655	14.6315
																							14.9736	14.604
																							14.904	14.6354
																							14.9121	14.6702
																							15.0102	14.6765
																							14.966	14.6674
																							14.9505	14.7587
																							15.0112	14.6878
																							15.0999	14.6787
																							15.0064	14.7097
																							15.0424	14.7171
																							15.0768	14.7469
																							15.0037	14.698
																							15.0538	14.7333
																							15.0618	14.8147
																							15.0313	14.724
																							15.1373	14.8368
																							15.2212	14.6887
																							15.1309	14.7269
																							15.048	14.7104
																							15.0578	14.7309
																							15.1216	14.7342
																							15.0936	14.738
																							15.0339	14.7932
																							15.014	14.8044
																							15.0343	14.7994
																							15.0396	14.8429
																							15.1403	14.8232
																							15.0737	14.7496
																							15.0112	14.7491
																							15.0767	14.8338
																							15.0411	14.8584
																							15.0094	14.8295
																							14.9759	14.853
																							14.9741	14.8429
																							14.923	14.8089
																							14.7903	14.7223
																							14.9324	14.7458
																							14.9312	14.7994
																							14.8765	14.7479
																							14.8369	14.7492
																							14.7704	14.7291
																							14.8444	14.8223
																							14.7965	14.7156
																							14.8204	14.6718
																							14.7488	14.8377
																							14.8283	14.8214
																							14.9267	14.8146
																							14.937	14.7569
																							14.9454	14.7824
																							14.87	14.7488
																							14.9488	14.8011
																							14.9498	14.7802
																							15.0654	14.721
																							15.0783	14.8223
																							15.0021	14.8104
																							14.9528	14.706
																							14.9321	14.6319
																							15.0711	14.8374
																							15.0223	14.7772
																							15.0715	14.8368
																							14.9414	14.7008
																							14.9292	14.7424
																							14.9993	14.7698
																							15.0082	14.7467
																							15.0938	14.7589
																							14.9663	14.7867
																							14.9624	14.6782
																							14.9834	14.7047
																							14.9391	14.6905
																							14.8857	14.7328
																							14.8912	14.7079
																							14.8771	14.7223
																							14.9509	14.6882
																							14.9544	14.751
																							14.9514	14.762
																							14.9692	14.7203
																							14.9966	14.7957
																							14.9806	14.7038
																							14.8969	14.7149
																							15.0523	14.7894
																							14.9608	14.5771
																							15.018	14.621
																							14.9394	14.7354
																							14.915	14.7096
																							14.8993	14.7546
																							14.8617	14.8343
																							14.8937	14.7606
																							14.9072	14.7593
																							14.8359	14.7725
																							14.9511	14.7991
																							14.9851	14.7503
																							14.949	14.7105
																							14.7677	14.7146
																							14.8544	14.7319
																							14.9	14.721
																							14.9358	14.717
																							14.9386	14.699
																							15.0254	14.837
																							15.1246	14.7333
																							14.916	14.7187
																							14.8828	14.8171
																							14.8103	14.768
																							14.8147	14.7449
																							14.8598	14.6704
																							14.8736	14.7023
																							14.9074	14.7589
																							14.8791	14.7892
																							14.8499	14.8379
																							14.8611	14.7741
																							14.8918	14.7877
																							14.8803	14.7596
																							14.8386	14.6434
																							14.8915	14.7395
																							14.9238	14.5794
																							14.9664	14.666
																							14.8244	14.7393
																							14.8065	14.7612
																							14.8075	14.6405
																							14.913	14.7111
																							14.8237	14.7315
																							14.8972	14.7448
																							14.8069	14.7304
																							14.8685	14.6813
																							14.962	14.7125
																							14.8222	14.7666
																							14.9037	14.7815
																							14.8748	14.6953
																							14.973	14.7124
																							14.9726	14.7988
																							15.0292	14.714
																							15.0038	14.721
																							14.9849	14.6783
																							14.9063	14.7557
																							14.8807	14.6718
																							14.9438	14.7398
																							14.9018	14.7717
																							15.0179	14.7692
																							14.9839	14.6832
																							14.9336	14.7551
																							14.9159	14.7729
																							14.926	14.8096
																							15.0095	14.7597
																							14.9304	14.7297
																							14.8489	14.6802
																							14.8127	14.7152
																							14.8795	14.7028
																							14.8806	14.6806
																							14.963	14.6494
																							14.861	14.5611
																							14.9949	14.6675
																							14.8657	14.7158
																							14.8538	14.7255
																							14.9847	14.7474
																							14.8382	14.7664
																							14.9636	14.6571
																							14.9163	14.6959
																							14.888	14.745
																							14.8793	14.725
																							14.9175	14.6918
																							14.9226	14.7403
																							14.9752	14.8278
																							14.907	14.8395
																							15.0291	14.7593
																							15.0652	14.7843
																							14.9762	14.85
																							14.8889	14.7757
																							14.9415	14.743
																							14.9617	14.7042
																							14.9701	14.751
																							14.9699	14.8037
																							14.8873	14.6744
																							14.8901	14.6967
																							14.9875	14.8627
																							14.9841	14.7971
																							14.8244	14.8137
																							14.9534	14.772
																							14.9294	14.7165
																							14.9111	14.6629
																							14.967	14.6982
																							14.9095	14.7378
																							14.867	14.7386
																							14.8636	14.7911
																							14.84	14.7499
																							14.9201	14.816
																							14.8965	14.8442
																							14.9549	14.7436
																							14.8373	14.7682
																							14.8862	14.7541
																							14.8951	14.871
																							15.0291	14.8715
																							14.8861	14.7708
																							14.8468	14.7901
																							14.8988	14.8462
																							14.8918	14.8279
																							14.8314	14.8285
																							14.9064	14.8044
																							14.9782	14.7693
																							14.9406	14.7926
																							14.9514	14.8156
																							14.9168	14.8155
																							14.8968	14.7275
																							14.8966	14.8337
																							14.9004	14.8812
																							14.8809	14.7789
																							14.8853	14.7084
																							14.8639	14.7228
																							14.9056	14.7447
																							14.8935	14.6198
																							15.0205	14.7174
																							14.9218	14.7726
																							14.9502	14.7201
																							14.9519	14.6947
																							14.9074	14.6831
																							14.9391	14.7372
																							14.8954	14.7024
																							14.8455	14.7101
																							14.913	14.7294
																							14.9341	14.7641
																							14.8723	14.7102
																							14.8971	14.7672
																							14.8624	14.6545
																							14.8645	14.7601
																							14.7764	14.6699
																							14.9917	14.7331
																							14.9233	14.6163
																							14.9215	14.7555
																							14.8523	14.777
																							14.9138	14.8199
																							14.8832	14.7602
																							14.9506	14.7737
																							14.9589	14.8582
																							14.9693	14.8031
																							14.9073	14.8475
																							14.8907	14.8038
																							15.0221	14.7505
																							14.9473	14.8417
																							14.9773	14.7646
																							15.0018	14.7191
																							14.9395	14.797
																							14.9357	14.7707
																							14.9571	14.8605
																							14.9403	14.7103
																							14.9068	14.7571
																							14.8806	14.7529
																							14.8832	14.7373
																							14.8418	14.7383
																							14.9089	14.7671
																							14.9284	14.8103
																							14.9613	14.7992
																							14.8979	14.7782
																							14.9218	14.741
																							14.9149	14.8112
																							14.843	14.8232
																							14.883	14.8175
																							14.9167	14.7669
																							14.9207	14.7145
																							14.9488	14.7658
																							14.9403	14.7382
																							14.8255	14.7389
																							14.841	14.7828
																							14.8632	14.7806
																							14.8447	14.8145
																							14.8941	14.7846
																							14.7997	14.8175
																							14.7629	14.8979
																							14.83	14.7426
																							14.8238	14.7046
																							14.904	14.7904
																							14.9006	14.8135
																							14.8803	14.7171
																							14.8252	14.8194
																							14.8685	14.7564
																							14.7005	14.7059
																							14.8399	14.8343
																							14.7289	14.7579
																							14.7374	14.6945
																							14.8218	14.7563
																							14.7809	14.6547
																							14.8598	14.7698
																							14.9579	14.8097
																							14.8121	14.7977
																							14.8933	14.775
																							14.9058	14.7131
																							14.9697	14.7134
																							14.8829	14.7353
																							14.7559	14.76
																							14.8589	14.7004
																							14.8286	14.7212
																							14.7673	14.7043
																							14.9345	14.6061
																							14.9451	14.7118
																							14.8912	14.7393
																							14.9053	14.6477
																							14.9201	14.6917
																							14.9201	14.6613
																							14.823	14.7131
																							14.9768	14.7243
																							14.9186	14.6786
																							14.717	14.7615
																							14.8316	14.7345
																							14.824	14.7431
																							14.884	14.7689
																							14.9096	14.7493
																							14.8882	14.7916
																							14.8689	14.7283
																							14.9408	14.7013
																							14.8161	14.7364
																							14.8489	14.6473
																							14.7787	14.7714
																							14.8956	14.7862
																							14.9321	14.791
																							14.7912	14.8763
																							14.9171	14.8437
																							14.874	14.8564
																							14.9639	14.7962
																							15.0455	14.8279
																							14.9761	14.8021
																							15.0206	14.7439
																							15.0307	14.7095
																							14.9647	14.8406
																							15.0791	14.7139
																							15.0615	14.718
																							15.0262	14.7267
																							15.1509	14.7832
																							15.1031	14.6504
																							14.9522	14.7134
																							14.9884	14.7634
																							14.8853	14.7697
																							14.8888	14.7758
																							14.9315	14.7624
																							14.8167	14.7074
																							14.9732	14.7072
																							14.9	14.7686
																							14.7962	14.6877
																							14.8494	14.7005
																							14.919	14.6577
																							14.8464	14.6635
																							14.9049	14.5756
																							15.0052	14.779
																							14.871	14.6728
																							15.0061	14.7554
																							14.8854	14.7318
																							14.919	14.6775
																							14.8829	14.6663
																							14.8866	14.7136
																							14.9244	14.7365
																							14.9427	14.6784
																							14.9884	14.7004
																							14.8545	14.7377
																							14.9215	14.7467
																							14.8639	14.7252
																							14.9902	14.736
																							14.9221	14.7509
																							14.9635	14.7436
																							14.9971	14.828
																							14.92	14.7578
																							14.8924	14.7557
																							14.8788	14.7121
																							14.9612	14.7255
																							14.8627	14.694
																							14.8147	14.692
																							14.8033	14.6772
																							14.9471	14.7142
																							14.9133	14.7934
																							14.9338	14.7544
																							14.9119	14.7693
																							14.9019	14.6641
																							14.756	14.675
																							14.9029	14.6911
																							14.9598	14.7422
																							14.828	14.8172
																							14.8466	14.8282
																							14.9404	14.7533
																							14.8886	14.759
																							14.7799	14.7688
																							14.9144	14.7643
																							14.8265	14.7277
																							14.8191	14.7542
																							14.828	14.6538
																							14.8071	14.6784
																							14.8565	14.6997
																							14.8744	14.6659
																							14.8864	14.6732
																							14.8718	14.8359
																							14.8122	14.7236
																							14.7863	14.7304
																							14.9964	14.7289
																							14.8257	14.797
																							14.9437	14.7692
																							14.8084	14.806
																							14.8986	14.7276
																							14.8226	14.6691
																							14.8711	14.6673
																							14.8042	14.6907
																							14.872	14.6249
																							14.817	14.7319
																							14.9167	14.767
																							14.9092	14.7146
																							14.8784	14.7031
																							14.9358	14.7671
																							14.8226	14.7514
																							14.8393	14.7777
																							14.8871	14.7307
																							14.8504	14.7287
																							14.8554	14.73
																							14.8727	14.8059
																							14.8126	14.7156
																							14.8558	14.8471
																							14.9724	14.7927
																							14.9142	14.8022
																							14.7898	14.8165
																							14.8385	14.8346
																							14.7879	14.6501
																							14.8235	14.7503
																							14.8329	14.7265
																							14.8908	14.6936
																							14.8441	14.7429
																							14.8695	14.7351
																							14.9335	14.7027
																							14.8694	14.6994
																							14.8955	14.6577
																							14.6799	14.7143
																							14.7997	14.7623
																							14.8868	14.7396
																							14.8725	14.9165
																							14.8349	14.8783
																							14.8781	14.8937
																							14.955	14.781
																							14.9	14.7344
																							14.8991	14.8332
																							14.9627	14.8082
																							14.9154	14.7841
																							14.9346	14.8881
																							14.9036	14.8051
																							14.8264	14.8408
																							14.909	14.843
																							14.9268	14.8517
																							14.8852	14.8338
																							14.8623	14.8279
																							14.9609	14.8684
																							14.8902	14.8187
																							14.901	14.8405
																							14.9599	14.7184
																							14.8503	14.8834
																							14.9167	14.7424
																							14.8999	14.8528
																							14.8174	14.6933
																							14.8885	14.8387
																							14.9417	14.7798
																							14.8829	14.8
																							14.8915	14.7721
																							14.9005	14.7808
																							14.8286	14.7785
																							15.0008	14.7457
																							14.9069	14.7081
																							14.9202	14.76
																							14.8869	14.7795
																							14.9698	14.735
																							15.0504	14.8095
																							15.0203	14.8122
																							14.9886	14.7874
																							15.0453	14.8064
																							14.9691	14.7557
																							14.8997	14.7961
																							14.9485	14.8063
																							14.8535	14.7315
																							14.8531	14.7455
																							14.8695	14.8089
																							14.8639	14.8029
																							14.9135	14.8768
																							14.9506	14.8599
																							14.8096	14.8155
																							14.8597	14.7489
																							14.9394	14.7267
																							14.878	14.7385
																							14.9045	14.6848
																							14.8525	14.6943
																							14.9362	14.8107
																							14.8627	14.7222
																							14.9301	14.8348
																							14.9292	14.7977
																							14.9285	14.7694
																							14.8287	14.7694
																							14.8317	14.7577
																							14.8963	14.82
																							14.8056	14.8139
																							14.846	14.8554
																							14.8266	14.8252
																							14.8545	14.9472
																							14.8886	14.8334
																							14.9694	14.7978
																							15.0714	14.8889
																							15.0076	14.784
																							15.0257	14.8641
																							14.9242	14.8939
																							15.0142	14.8389
																							15.0717	14.7225
																							15.1962	14.804
																							15.0439	14.9065
																							15.0103	14.6784
																							14.9955	14.8309
																							14.8684	14.6961
																							15.065	14.8954
																							15.1289	14.8091
																							15.0546	14.7971
																							15.1122	14.7795
																							15.0945	14.7232
																							15.028	14.8038
																							15.051	14.8036
																							14.9783	14.8735
																							15.1285	14.7906
																							15.0359	14.762
																							14.9302	14.6409
																							15.1147	14.7037
																							15.0061	14.7497
																							15.1888	14.8459
																							15.0726	14.7757
																							15.095	14.799
																							15.0976	14.83
																							15.1233	14.7802
																							15.1129	14.7918
																							15.0588	14.7025
																							15.228	14.7692
																							15.0116	14.8315
																							15.0202	14.7619
																							15.0305	14.7527
																							15.0559	14.7448
																							15.0668	14.918
																							15.015	14.8459
																							14.9837	14.7602
																							14.937	14.7827
																							15.0442	14.725
																							15.067	14.755
																							15.0855	14.8333
																							15.1506	14.7795
																							15.1265	14.8811
																							15.1301	14.8756
																							15.0782	14.8363
																							15.1528	14.6943
																							15.1012	14.9201
																							15.1738	14.7725
																							15.0778	14.8627
																							15.0893	14.9408
																							14.9765	14.7427
																							15.12	14.6981
																							15.1225	14.8178
																							15.0411	14.788
																							15.1554	14.8677
																							15.1615	14.7906
																							15.0837	14.8395
																							14.9791	14.8545
																							14.9753	14.7683
																							15.0026	14.8844
																							14.9434	14.7565
																							14.8958	14.7636
																							14.9852	14.8056
																							14.9583	14.6776
																							14.9677	14.7939
																							14.9203	14.7864
																							14.8984	14.7803
																							14.9918	14.8633
																							14.9548	14.9302
																							14.9882	14.869
																							15.0726	14.811
																							15.048	14.8885
																							14.9739	14.875
																							15.0596	14.9132
																							14.9413	14.9193
																							15.0027	14.9017
																							15.0185	14.9621
																							14.9741	14.9103
																							14.9602	14.8703
																							14.9061	14.8858
																							15.0567	14.8564
																							14.9383	14.8968
																							14.9085	14.7934
																							14.9701	14.8122
																							15.0304	14.8552
																							14.9889	14.8063
																							14.947	14.8635
																							14.9805	14.8912
																							15.0613	14.8042
																							15.0421	14.8983
																							14.9923	14.8039
																							15.0142	14.8592
																							15.0502	14.8828
																							15.0363	14.9061
																							15.1729	14.8363
																							15.0956	14.8354
																							15.0745	14.6922
																							15.0845	14.7782
																							15.0243	14.6385
																							15.1213	14.8276
																							14.9603	14.7912
																							15.0221	14.8341
																							15.0077	14.8747
																							15.0545	14.9027
																							15.0799	14.8017
																							15.0205	14.9498
																							15.1385	14.7667
																							15.0616	14.8149
																							15.1357	14.8759
																							15.286	14.9095
																							15.1813	14.9342
																							15.2088	14.912
																							15.2183	14.8338
																							15.1752	14.8595
																							15.0932	14.9282
																							15.2012	14.8104
																							15.2408	14.8332
																							15.1414	14.8606
																							15.1493	14.8989
																							15.0969	14.7537
																							15.2318	14.8574
																							15.2383	14.87
																							15.1978	14.8891
																							15.3842	14.8708
																							15.2376	14.9299
																							15.264	14.9151
																							15.2253	14.9581
																							15.2219	14.8927
																							15.2426	14.8161
																							15.0514	14.8744
																							14.9965	14.9194
																							15.131	15.0026
																							15.1602	14.9649
																							15.1456	14.8679
																							15.1642	14.8991
																							15.0997	14.8752
																							15.0128	15.0264
																							15.1558	14.8586
																							15.0228	14.7555
																							15.1105	14.8543
																							15.1201	14.8064
																							15.1423	14.8146
																							15.1481	14.7863
																							15.1774	14.7898
																							15.1091	14.7477
																							15.008	14.835
																							15.0891	14.7834
																							15.1374	14.7665
																							15.0845	14.8383
																							14.9947	14.7866
																							15.0471	14.8058
																							15.0775	14.8992
																							15.1401	14.9707
																							14.9346	14.9485
																							15.0386	14.9059
																							15.0403	14.8777
																							14.9081	14.9697
																							14.9878	15.1255
																							14.9892	15.0616
																							14.9862	15.1308
																							14.9679	15.1522
																							14.958	15.1503
																							14.9829	14.9432
																							15.0668	15.0276
																							15.0017	14.9944
																							15.122	15.0348
																							15.0822	14.9509
																							15.1153	14.8478
																							14.8988	14.8268
																							14.8959	14.8854
																							14.8808	15.0589
																							14.9539	14.868
																							14.9645	14.9681
																							15.0147	14.9418
																							14.8866	14.9686
																							14.9257	15.1559
																							14.9297	15.2214
																							14.8799	15.138
																							14.8412	15.1439
																							14.8274	15.0827
																							14.9048	15.2401
																							14.8489	15.2728
																							14.8181	15.1182
																							14.8486	15.1304
																							14.8355	15.0115
																							14.8851	15.1164
																							14.8902	15.0848
																							14.9361	15.0754
																							14.8829	15.1286
																							14.8643	15.0215
																							14.8321	15.0834
																							14.8605	15.1419
																							14.8405	15.0659
																							14.8979	15.0159
																							14.9645	15.0753
																							14.8469	15.1473
																							14.8558	15.1242
																							14.901	15.1388
																							14.8636	15.2436
																							14.9897	15.1651
																							14.9215	15.1452
																							14.8379	15.2358
																							15.0066	15.1867
																							14.8985	15.123
																							14.9684	15.3789
																							15.0211	15.3539
																							14.8846	15.3475
																							14.8968	15.4131
																							14.8303	15.4884
																							14.9215	15.4961
																							14.9037	15.5026
																							14.9079	15.4846
																							14.9097	15.5015
																							14.8506	15.3201
																							14.8687	15.361
																							14.7688	15.3901
																							14.893	15.2446
																							15.0037	15.235
																							14.9762	15.3162
																							14.9329	15.2194
																							14.8459	15.2583
																							14.955	15.1859
																							14.9522	15.3141
																							14.9028	15.3035
																							14.8544	15.3488
																							14.7687	15.3
																							14.7873	15.342
																							14.9487	15.3241
																							14.9286	15.3877
																							14.8932	15.3173
																							14.8765	15.2438
																							14.9837	15.2039
																							14.8901	15.0216
																							14.8184	15.2636
																							14.8674	15.2842
																							14.7898	15.1953
																							14.7923	15.217
																							14.8542	15.1253
																							14.784	15.2907
																							14.8601	15.26
																							14.8427	15.3789
																							14.837	15.2895
																							14.8045	15.2786
																							14.8207	15.2994
																							14.7811	15.2583
																							14.8286	15.2157
																							14.7767	15.2606
																							14.8647	15.2981
																							14.8105	15.3315
																							14.8011	15.2613
																							14.9371	15.3273
																							14.9097	15.3935
																							14.7982	15.3255
																							14.8264	15.2652
																							14.8431	15.4458
																							14.8997	15.3889
																							14.8092	15.3942
																							14.7665	15.3361
																							14.752	15.3362
																							14.8332	15.1936
																							14.8219	15.0589
																							14.8152	15.1773
																							14.8259	15.1872
																							14.7568	15.1464
																							14.736	15.136
																							14.7549	15.1968
																							14.8135	15.1198
																							14.7136	15.0424
																							14.7389	15.3093
																							14.7233	15.2873
																							14.8372	15.1492
																							14.8268	15.1895
																							14.7787	15.2678
																							14.8373	15.273
																							14.8256	15.2354
																							14.8148	15.226
																							14.7626	15.244
																							14.7749	15.2764
																							14.7673	15.1886
																							14.7234	15.2244
																							14.7656	15.2331
																							14.7004	15.2075
																							14.6806	15.2633
																							14.7111	15.3198
																							14.7065	15.3362
																							14.73	15.3565
																							14.7332	15.2514
																							14.744	15.3484
																							14.6372	15.3399
																							14.6843	15.4285
																							14.7506	15.4688
																							14.8422	15.5579
																							14.7198	15.5796
																							14.8276	15.5087
																							14.8092	15.5625
																							14.7853	15.5352
																							14.7012	15.503
																							14.7911	15.4743
																							14.8585	15.6656
																							14.7247	15.4458
																							14.73	15.5123
																							14.8101	15.4961
																							14.7909	15.5067
																							14.7917	15.5075
																							14.8288	15.5411
																							14.7758	15.5293
																							14.8993	15.4693
																							14.826	15.531
																							14.8324	15.7169
																							14.9591	15.7981
																							14.8248	15.6665
																							14.9242	15.7287
																							14.8413	15.7878
																							14.764	15.797
																							15.0022	15.7655
																							14.8394	15.7279
																							14.9147	15.7182
																							14.9413	15.5797
																							14.9388	15.6513
																							14.8524	15.6195
																							14.8873	15.4648
																							14.9354	15.3473
																							14.7896	15.3852
																							14.8612	15.5198
																							14.8228	15.4771
																							14.8484	15.5218
																							14.8152	15.5244
																							14.8448	15.535
																							14.7945	15.4931
																							14.9039	15.3497
																							14.811	15.5522
																							14.7803	15.5799
																							14.6421	15.5431
																							14.759	15.5768
																							14.7259	15.6965
																							14.8009	15.7204
																							14.6897	15.5775
																							14.6674	15.5431
																							14.6782	15.5738
																							14.8316	15.4211
																							14.8402	15.4693
																							14.7965	15.4535
																							14.8428	15.3413
																							14.8496	15.2348
																							14.74	15.2924
																							14.8226	15.3502
																							14.7851	15.3625
																							14.7966	15.3351
																							14.8407	15.2635
																							14.8668	15.4402
																							14.757	15.4494
																							14.7872	15.2861
																							14.7712	15.3024
																							14.8889	15.4018
																							14.7843	15.3885
																							14.8151	15.2933
																							14.7917	15.2389
																							14.8004	15.4252
																							14.8964	15.2175
																							14.9313	15.3098
																							14.8243	15.2793
																							14.8387	15.2694
																							14.7901	15.2709
																							14.8499	15.2386
																							14.8423	15.3315
																							14.7552	15.3775
																							14.7354	15.356
																							14.7037	15.3318
																							14.8638	15.2965
																							14.8254	15.3333
																							14.7936	15.3093
																							14.8484	15.3686
																							14.8402	15.3479
																							14.8961	15.3166
																							14.8818	15.3199
																							14.9108	15.3283
																							14.8411	15.2778
																							14.9002	15.268
																							14.8883	15.2651
																							14.7977	15.1624
																							14.7891	15.4561
																							14.7844	15.4429
																							14.7382	15.6634
																							14.7637	15.8482
																							14.7264	15.739
																							14.7832	15.7961
																							14.776	15.6451
																							14.7142	15.7466
																							14.7789	15.5811
																							14.8069	15.4395
																							14.7668	15.6241
																							14.9718	15.5967
																							14.9186	15.8446
																							14.9621	15.8722
																							14.9351	15.8406
																							14.8676	15.9086
																							14.881	15.7845
																							14.8655	15.5826
																							14.8009	15.5267
																							14.7944	15.4772
																							14.9255	15.392
																							14.8604	15.3021
																							14.7801	15.3003
																							14.8917	15.3788
																							14.89	15.1947
																							14.9792	15.3435
																							14.8033	15.3578
																							14.8705	15.2565
																							14.8965	15.3157
																							14.8995	15.1763
																							14.9227	15.1542
																							14.8438	15.1469
																							14.7757	15.1923
																							14.8995	15.2553
																							14.8335	15.2088
																							14.8884	15.124
																							14.911	15.1699
																							14.7693	15.0891
																							14.8509	15.1003
																							14.8966	15.2093
																							14.8385	15.2026
																							14.8501	15.1855
																							14.8345	15.2136
																							14.9141	15.1194
																							14.959	15.0051
																							15.0954	15.1073
																							15.102	15.0549
																							15.0799	14.999
																							15.0561	15.0757
																							15.0559	15.1452
																							15.0565	15.1338
																							15.0738	15.1198
																							15.0681	15.113
																							14.9148	15.0721
																							14.9635	15.1523
																							14.9784	15.1098
																							14.9144	14.981
																							15.0085	14.941
																							14.9528	15.1022
																							14.8535	14.9599
																							14.895	15.1538
																							14.9013	15.0327
																							14.848	14.9977
																							14.9338	15.0911
																							15.0147	15.1483
																							14.8798	15.1422
																							14.889	15.0894
																							14.7728	15.072
																							14.7735	15.0937
																							14.9099	14.9674
																							14.8195	14.9947
																							14.7907	14.9956
																							14.878	15.1687
																							14.8332	15.1887
																							14.8237	15.1008
																							14.7399	15.1137
																							14.7387	15.2034
																							14.7701	15.1148
																							14.6959	15.0758
																							14.6618	15.0458
																							14.6994	15.1203
																							14.7039	15.0622
																							14.7469	15.0297
																							14.8285	14.9571
																							14.8337	15.0879
																							14.6712	15.1051
																							14.787	14.996
																							14.7347	15.0421
																							14.8071	14.9974
																							14.7689	15.0414
																							14.8411	14.9722
																							14.8066	14.8822
																							14.8013	14.9913
																							14.918	14.9339
																							14.8037	14.9556
																							14.8001	14.9655
																							14.8343	14.9419
																							14.8954	14.9707
																							14.8928	14.9213
																							14.8293	15.0342
																							14.9297	15.0389
																							14.9375	14.9874
																							14.995	14.846
																							14.9807	15.0495
																							14.9291	14.9947
																							14.8493	15.0018
																							14.8656	15.01
																							14.7718	15.105
																							14.7525	15.0192
																							14.8438	15.0155
																							14.8321	15.0057
																							14.8044	15.0544
																							14.9604	15.0241
																							14.8364	15.0165
																							14.8777	15.06
																							15.0156	14.9723
																							14.9732	14.9865
																							14.9261	14.9575
																							14.8965	15.0098
																							14.9354	15.0375
																							14.842	15.0173
																							14.865	14.9439
																							14.8383	15.0724
																							14.8396	15.0767
																							14.8174	15.0115
																							14.9145	14.9935
																							14.819	15.0494
																							14.8445	15.1274
																							14.946	14.9974
																							14.9177	15.0821
																							14.946	15.0591
																							14.9539	15.046
																							14.9103	15.0369
																							14.9137	15.1177
																							14.807	15.0076
																							14.9395	15.0895
																							14.9128	15.0647
																							14.8242	15.1315
																							14.7761	15.1355
																							14.7341	15.1407
																							14.8107	15.1466
																							14.8756	15.0889
																							14.9401	15.0064
																							14.9294	15.1241
																							14.8317	15.1235
																							14.8099	15.1022
																							14.8233	15.1765
																							14.6867	15.1769
																							14.8336	15.1169
																							14.9744	15.0547
																							14.8816	15.0447
																							14.9041	15.0363
																							14.8607	15.0401
																							14.7621	15.1878
																							14.7398	15.261
																							14.7992	15.2256
																							14.971	15.2599
																							14.8738	15.2699
																							15.0542	15.2879
																							14.9075	15.3725
																							14.827	15.3461
																							14.8253	15.4284
																							14.9365	15.4137
																							14.8759	15.3988
																							14.785	15.3468
																							14.8049	15.2595
																							14.7978	15.228
																							14.8422	15.377
																							14.8696	15.4304
																							14.7754	15.2163
																							14.8342	15.3232
																							14.9115	15.2333
																							14.8419	15.2396
																							14.8482	15.2129
																							14.8705	15.2283
																							14.7355	15.1877
																							14.7433	15.2173
																							14.8086	15.1477
																							14.768	15.1396
																							14.7313	15.1643
																							14.7741	15.1677
																							14.7525	15.0548
																							14.7472	15.1259
																							14.7415	15.0938
																							14.7964	15.0872
																							14.8057	15.1814
																							14.6924	15.1516
																							14.7981	15.1392
																							14.8247	15.2264
																							14.7333	15.1508
																							14.7418	15.168
																							14.7965	15.1267
																							14.8448	15.0329
																							14.7684	15.109
																							14.7698	15.0331
																							14.7587	15.0518
																							14.7343	15.2561
																							14.8056	15.2016
																							14.9224	15.1481
																							14.7755	15.1605
																							14.801	15.1621
																							14.8455	14.9858
																							14.7485	15.0846
																							14.8256	15.0914
																							14.8224	15.1939
																							14.8516	15.1274
																							14.7795	15.1512
																							14.7313	15.0653
																							14.761	15.0953
																							14.7863	15.2333
																							14.6634	15.161
																							14.7499	15.1607
																							14.7348	15.162
																							14.7989	15.1777
																							14.7573	15.1413
																							14.7031	15.142
																							14.8999	15.1455
																							14.8924	15.1411
																							14.8667	15.1715
																							14.9562	15.1953
																							14.8349	15.0507
																							14.8718	15.1334
																							14.83	15.0446
																							14.858	15.0889
																							14.8875	15.13
																							14.8983	15.2037
																							14.8722	15.0258
																							14.8306	15.0191
																							14.7733	15.0918
																							14.7011	15.0321
																							14.767	14.9803
																							14.8836	15.0671
																							14.7664	15.0709
																							14.7746	14.9485
																							14.7718	15.066
																							14.8517	15.131
																							14.7981	15.0572
																							14.8805	15.0824
																							14.7473	15.1487
																							14.8875	15.0841
																							14.9241	15.1097
																							14.8902	15.1194
																							14.8355	15.1753
																							14.9616	15.2165
																							14.8054	15.1089
																							14.8611	15.0846
																							14.8509	15.0565
																							14.9187	15.1425
																							14.8882	15.12
																							14.8137	15.1063
																							14.9296	15.1293
																							14.8566	14.9962
																							14.8337	15.0962
																							14.8476	15.0189
																							14.7698	15.0566
																							14.7199	15.0695
																							14.8823	15.1881
																							14.8207	15.176
																							14.7575	15.0532
																							14.6899	15.1595
																							14.763	15.1424
																							14.7087	14.9994
																							14.7262	15.0978
																							14.7325	15.1363
																							14.8117	15.0706
																							14.8101	15.1405
																							14.7115	15.111
																							14.7424	15.0001
																							14.8844	15.1543
																							14.9548	15.1574
																							14.8525	15.0962
																							14.7932	15.0868
																							14.7811	15.0085
																							14.915	15.067
																							14.9123	15.139
																							14.8784	14.9759
																							14.8793	15.0435
																							14.8402	15.034
																							14.836	15.164
																							14.8216	15.1447
																							14.7992	15.1611
																							14.6992	15.0932
																							14.8584	15.239
																							14.8607	15.2133
																							14.8366	15.2953
																							14.884	15.1061
																							14.8458	15.0945
																							14.7792	15.0122
																							14.7947	15.0303
																							14.7082	15.0679
																							14.8208	15.1596
																							14.8366	15.2632
																							14.7712	15.1647
																							14.796	15.0893
																							14.7531	15.1684
																							14.7049	15.113
																							14.8108	15.1791
																							14.7726	15.0939
																							14.7302	15.0704
																							14.6918	14.9465
																							14.8178	15.1284
																							14.6906	15.0569
																							14.6112	15.1149
																							14.6699	15.0588
																							14.7039	15.115
																							14.7886	15.0575
																							14.8586	15.0158
																							14.7616	15.0416
																							14.8049	15.0332
																							14.7327	15.0617
																							14.7143	15
																							14.7676	15.0017
																							14.7846	15.1041
																							14.7073	15.0717
																							14.7526	15.0342
																							14.8228	15.0235
																							14.7672	14.9859
																							14.6822	15.0501
																							14.7227	14.9382
																							14.7718	14.9588
																							14.7075	15.0326
																							14.8224	14.9711
																							14.7528	14.9376
																							14.6624	14.9651
																							14.8113	14.8925
																							14.6642	14.9715
																							14.7285	14.9122
																							14.8089	14.9881
																							14.7733	15.0345
																							14.8641	14.8883
																							14.8491	14.92
																							14.8742	14.9017
																							14.767	14.9879
																							14.8092	15.0248
																							14.7997	15.007
																							14.7688	14.9717
																							14.7001	14.8954
																							14.7591	14.984
																							14.745	14.9277
																							14.8187	14.9221
																							14.6914	14.9786
																							14.7762	15.03
																							14.6542	15.0581
																							14.7968	15.066
																							14.7263	14.9716
																							14.6821	15.0389
																							14.8033	15.0384
																							14.7266	15.0508
																							14.8179	15.0922
																							14.8249	15.0955
																							14.7696	15.1366
																							14.8329	14.9999
																							14.7843	14.9762
																							14.7932	14.9485
																							14.7591	14.9728
																							14.8275	15.0444
																							14.8611	15.0819
																							14.7562	14.9451
																							14.7506	15.1328
																							14.86	15.0462
																							14.8186	15.1904
																							14.8262	15.1422
																							14.93	15.15
																							14.7237	15.0409
																							14.7733	15.0874
																							14.847	15.1385
																							14.8239	14.9669
																							14.8999	15.0526
																							14.8579	15.0737
																							14.7554	15.0612
																							14.8812	15.1187
																							14.693	15.0573
																							14.6738	15.0211
																							14.7033	15.0661
																							14.6946	14.9893
																							14.802	15.1155
																							14.7623	15.0954
																							14.7039	15.1555
																							14.7584	15.1023
																							14.7005	15.02
																							14.6685	14.9733
																							14.6547	14.9494
																							14.7374	14.8993
																							14.7536	15.0673
																							14.7572	15.1554
																							14.7494	15.0925
																							14.8153	14.9089
																							14.7856	15.0043
																							14.7893	15.0763
																							14.7834	15.06
																							14.8492	15.0283
																							14.8423	15.0876
																							14.8151	15.02
																							14.9175	15.0906
																							14.7954	15.0301
																							14.799	15.2914
																							14.7407	15.2279
																							14.8166	15.1829
																							14.7411	15.2389
																							14.7841	15.3057
																							14.7502	15.3092
																							14.7423	15.1517
																							14.7789	15.2126
																							14.7249	15.0262
																							14.7848	15.0843
																							14.8936	15.2006
																							14.8488	15.0235
																							14.8947	15.1017
																							14.989	15.17
																							14.9884	15.1867
																							14.9457	15.091
																							15.0388	15.0096
																							14.9466	15.0578
																							14.8662	15.062
																							14.8685	15.1051
																							14.7955	15.0592
																							14.8482	15.0472
																							14.8768	14.9327
																							14.9358	14.8841
																							14.9056	14.9882
																							14.9179	14.9445
																							15.0167	15.0608
																							14.9348	14.9889
																							14.8515	14.9167
																							14.9246	14.9777
																							14.9179	15.022
																							14.9471	14.888
																							14.9948	15.0951
																							15.0069	14.9566
																							15.0281	15.0703
																							15.0716	15.0394
																							15.0191	15.0531
																							14.9433	15.0716
																							14.8387	15.1674
																							14.9664	15.1871
																							14.9199	15.0721
																							14.9161	14.9462
																							14.9288	15.0663
																							14.989	15.0949
																							14.9182	15.094
																							15.0044	15.0467
																							15.0071	15.0501
																							15.0153	15.0407
																							15.0275	15.037
																							14.9635	15.1223
																							14.9391	15.0266
																							14.933	14.9854
																							14.8853	15.1458
																							14.8743	15.1046
																							14.9595	15.1102
																							14.9119	15.2101
																							15.0266	15.1148
																							15.0321	15.1143
																							14.9944	15.006
																							14.9387	15.1028
																							14.9513	15.1184
																							14.9517	15.2008
																							14.9752	15.1892
																							14.8877	15.1651
																							14.9129	15.0343
																							14.9831	14.8903
																							14.998	14.9888
																							15.0102	15.0125
																							14.9626	14.9794
																							14.9957	15.0729
																							15.1061	15.0854
																							15.0364	14.9096
																							15.0634	14.9625
																							14.9568	14.9473
																							15.0008	15.0979
																							14.9091	15.0497
																							14.8816	15.0087
																							14.9721	15.1301
																							14.8861	15.1386
																							14.808	15.1155
																							14.8659	15.0338
																							14.8733	14.9814
																							14.946	15.0348
																							15.0625	15.0589
																							15.0602	15.0956
																							15.0275	15.0977
																							14.9888	15.1262
																							14.9364	15.1497
																							14.8734	15.0034
																							14.9031	15.0349
																							14.7535	15.0386
																							14.8427	15.0607
																							14.7789	15.1006
																							14.866	15.0556
																							14.8635	15.0458
																							14.8988	14.9894
																							14.9416	15.0073
																							14.818	14.9812
																							14.8547	15.0727
																							14.8742	15.1048
																							14.8319	15.0002
																							14.8169	15.0218
																							14.7586	15.0105
																							14.8984	15.0743
																							14.8661	15.0292
																							14.8064	15.0253
																							14.8193	15.1198
																							14.7635	14.9891
																							14.8301	14.96
																							14.9186	14.9655
																							14.8365	14.9735
																							14.8144	15.1552
																							14.8656	15.0667
																							14.7274	15.2327
																							14.7337	15.1448
																							14.7566	15.0748
																							14.7839	14.9577
																							14.7979	14.9886
																							14.7145	15.0145
																							14.7227	15.0782
																							14.779	15.0591
																							14.7126	15.0232
																							14.7853	15.0201
																							14.7834	15.0276
																							14.7735	15.0933
																							14.7074	15.0713
																							14.8108	15.0281
																							14.7276	15.0631
																							14.7462	15.1697
																							14.629	15.1829
																							14.7553	15.0926
																							14.7532	15.1049
																							14.7683	15.1053
																							14.8064	14.9942
																							14.8397	15.0552
																							14.7779	14.9851
																							14.8424	15.0553
																							14.8581	15.0533
																							14.826	15.063
																							14.8784	15.0798
																							14.8542	15.0806
																							14.7744	15.0251
																							14.7619	15.1253
																							14.8021	15.1793
																							14.8151	15.1511
																							14.7609	15.0487
																							14.7575	15.138
																							14.7456	15.1665
																							14.7887	15.0446
																							14.8024	15.0648
																							14.7217	14.9468
																							14.7697	15.0533
																							14.7427	15.135
																							14.7749	15.2922
																							14.7747	15.3278
																							14.7381	15.1502
																							14.7388	15.1126
																							14.7068	15.131
																							14.7838	15.1026
																							14.7208	15.0141
																							14.7054	15.0732
																							14.7525	14.9505
																							14.8081	15.099
																							14.6902	15.087
																							14.7407	15.1816
																							14.7652	15.239
																							14.7101	15.1477
																							14.7283	15.0722
																							14.8454	15.0907
																							14.7656	15.1974
																							14.8107	15.1355
																							14.6925	15.2201
																							14.695	15.1876
																							14.79	15.1703
																							14.7756	15.0546
																							14.8198	15.2319
																							14.7382	15.1796
																							14.8478	15.2126
																							14.7106	15.1326
																							14.7752	15.1042
																							14.7614	15.1342
																							14.8037	15.1085
																							14.9058	15.1154
																							14.8364	15.197
																							14.6924	15.1245
																							14.7416	15.1223
																							14.7078	15.1464
																							14.7421	15.1509
																							14.8686	15.0225
																							14.8436	15.0787
																							14.8947	15.1644
																							14.7682	15.0915
																							14.7421	15.0989
																							14.892	15.0548
																							14.7549	15.0741
																							14.6927	15.1365
																							14.7564	15.0072
																							14.6878	15.0188
																							14.8347	15.1027
																							14.764	15.2585
																							14.7226	15.0424
																							14.8081	15.3268
																							14.7355	15.3391
																							14.7224	15.5142
																							14.8131	15.3621
																							14.7517	15.4918
																							14.7488	15.5674
																							14.7229	15.6309
																							14.7462	15.5569
																							14.7609	15.5736
																							14.7781	15.7888
																							14.8899	15.7915
																							14.8383	15.5152
																							14.7623	15.5609
																							14.8399	15.7217
																							14.8292	15.6508
																							14.7941	15.6032
																							14.8597	15.7133
																							14.7811	15.6232
																							14.8328	15.4612
																							14.7885	15.5708
																							14.7475	15.6169
																							14.7584	15.5162
																							14.7893	15.4913
																							14.8137	15.4581
																							14.8945	15.4032
																							14.724	15.4952
																							14.7971	15.6032
																							14.7353	15.5422
																							14.7202	15.6974
																							14.7102	15.6913
																							14.7711	15.3992
																							14.7144	15.6102
																							14.7006	15.5477
																							14.7849	15.5932
																							14.7922	15.5986
																							14.7621	15.5147
																							14.798	15.6356
																							14.7207	15.5527
																							14.8327	15.649
																							14.8448	15.7213
																							14.8112	15.7865
																							14.8208	15.7822
																							14.7725	15.7135
																							14.7863	15.7661
																							14.7468	15.599
																							14.7986	15.6822
																							14.8101	15.4179
																							14.8325	15.4877
																							14.8354	15.3882
																							14.6743	15.2444
																							14.707	15.364
																							14.8041	15.4108
																							14.6962	15.4855
																							14.687	15.3966
																							14.8109	15.3631
																							14.6645	15.4935
																							14.8187	15.4149
																							14.6814	15.4607
																							14.7485	15.587
																							14.8488	15.4774
																							14.704	15.4749
																							14.6895	15.4056
																							14.6968	15.4384
																							14.7394	15.3363
																							14.6812	15.2819
																							14.768	15.364
																							14.7338	15.3117
																							14.7213	15.3478
																							14.7706	15.3571
																							14.7986	15.3072
																							14.8614	15.3927
																							14.7919	15.5034
																							14.8257	15.3707
																							14.7561	15.2488
																							14.7558	15.3791
																							14.7942	15.2003
																							14.7529	15.2498
																							14.8297	15.2741
																							14.8343	15.5155
																							14.8798	15.3866
																							14.7885	15.2985
																							14.6859	15.4418
																							14.7532	15.3011
																							14.7655	15.284
																							14.7396	15.1711
																							14.7008	15.283
																							14.6903	15.4015
																							14.8291	15.2557
																							14.7444	15.3984
																							14.8544	15.4213
																							14.8013	15.4342
																							14.7689	15.276
																							14.8336	15.3624
																							14.8458	15.3261
																							14.8321	15.3971
																							14.7919	15.4002
																							14.7252	15.3934
																							14.8016	15.3753
																							14.7819	15.3984
																							14.783	15.4865
																							14.7864	15.3467
																							14.7775	15.32
																							14.8077	15.347
																							14.7185	15.348
																							14.6369	15.2181
																							14.7616	15.3126
																							14.7979	15.3021
																							14.8415	15.1969
																							14.7259	15.1369
																							14.6881	15.2232
																							14.5831	15.2899
																							14.789	15.3125
																							14.711	15.311
																							14.7754	15.4064
																							14.848	15.3757
																							14.7861	15.3726
																							14.8297	15.3818
																							14.8329	15.2683
																							14.8627	15.353
																							14.7858	15.1891
																							14.8717	15.2608
																							14.8673	15.2737
																							14.8971	15.2193
																							14.857	15.1776
																							14.7896	15.2774
																							14.8134	15.2821
																							14.9531	15.2549
																							14.8769	15.2518
																							14.8145	15.121
																							14.7132	15.1046
																							14.7674	15.1527
																							14.7515	15.2479
																							14.8101	15.4584
																							14.8586	15.4614
																							14.8356	15.3439
																							14.7414	15.3637
																							14.819	15.454
																							14.8037	15.3794
																							14.8812	15.3764
																							14.8139	15.4173
																							14.7752	15.2299
																							14.8148	15.253
																							14.7374	15.2037
																							14.7856	15.2179
																							14.8857	15.2389
																							14.7939	15.2434
																							14.9304	15.2863
																							14.9213	15.3226
																							14.7741	15.3577
																							14.9041	15.1365
																							14.8626	15.2204
																							14.917	15.1837
																							14.8578	15.346
																							14.8505	15.1513
																							14.8581	15.1553
																							14.8428	15.0956
																							14.8585	15.152
																							14.805	15.105
																							14.7398	15.1604
																							14.8456	15.0431
																							14.7773	15.2259
																							14.8553	15.1425
																							14.8029	15.147
																							14.7785	15.1493
																							14.8296	15.1601
																							14.6894	15.173
[truncated: 1,403 more rows]

## Sheet: Data S8
Supplementary Figure 12 Comparison of RMSF values between truth and reconstruction of trajectories									Supplementary Figure13 Frequency of each residue on the shortest pathways
WT		A52V		S218Sp/S222Sp		E203K			S218Sp/S222Sp		E203K
Truth	Reconstruction	Truth	Reconstruction	Truth	Reconstruction	Truth	Reconstruction		Residue index	Frequency	Residue index	Frequency
1.74685	0.85012	1.69112	0.8686	2.46724	1.95748	4.84408	3.9869		R49	1	Q45	35
1.07657	0.50776	0.97865	0.39029	1.56252	1.6076	3.37426	3.04313		K57	2	R49	32
1.1247	0.75247	0.88749	0.3452	1.35687	1.4124	2.01746	2.25846		G61	9	K57	28
1.52341	1.03352	1.46859	0.58225	2.4926	2.44533	2.89507	2.92308		N109	19	P105	3
1.14546	0.73506	0.84644	0.37642	1.9539	1.52471	1.25448	0.71072		R113	8	N109	4
1.22226	0.8837	0.87598	0.28286	1.14118	1.02376	1.07087	1.43555		V117	6	V117	25
1.27802	1.0576	0.88953	0.43608	1.06162	1.05619	0.94618	1.49916		C121	5	G137	1
2.14117	1.59035	0.81435	0.28715	1.21842	1.11877	1.91887	1.13316		F133	11	G213	16
1.53574	1.3706	0.64191	0.24425	0.81316	0.76046	0.98737	0.89594		G137	4	D217	15
0.84466	0.66095	0.56235	0.23209	0.75808	0.76695	0.73463	0.95547		I141	4	N221	3
1.42838	1.0001	1.13962	1.06782	2.24357	2.32032	1.67216	1.74067		G213	30	G225	2
0.88681	0.5969	0.74105	0.52256	0.9562	0.76218	0.90328	1.11718		D217	25	G237	8
0.78827	0.5537	0.55518	0.24807	0.71804	0.91849	0.78569	0.48065		Y229	5	S265	1
1.6375	1.38974	1.05734	0.70722	2.46084	1.94687	1.15518	0.93728		G237	5	F273	3
2.13143	1.64002	1.42172	1.33105	3.02442	2.95777	1.81107	2.91094		S265	21	E329	1
1.46725	0.72679	0.98276	0.66456	2.88034	2.50086	1.28167	1.4073		S269	19	F333	1
1.32229	1.09718	0.93668	0.54033	1.60404	1.20825	1.03535	0.9165		F273	7	I341	1
1.13889	0.83603	0.74943	0.3069	1.33584	0.63808	0.92675	0.62338		D277	28
0.77543	0.46182	0.65345	0.38871	1.8359	0.74662	0.83401	0.6024		N281	7
0.67707	0.44916	0.56526	0.33396	0.66411	0.5938	0.56846	0.59848		P285	18
0.54961	0.38792	0.48953	0.34031	0.61358	0.38426	0.69547	0.43408		S289	7
0.95275	0.68031	0.63291	0.46478	1.44607	1.1927	0.86452	1.05478		N301	2
1.81174	1.80047	0.99449	0.64151	3.23514	2.41825	1.37067	1.8203
0.65575	0.4607	0.48129	0.28157	0.65748	0.61518	0.75089	0.40969
0.59412	0.45844	0.55104	0.21405	0.72761	0.49884	0.54825	0.65089
0.93777	0.5747	0.58874	0.37664	0.86517	0.51309	0.58978	0.75095
0.82926	0.57249	0.75249	0.34862	0.77209	0.45892	0.71304	0.62727
1.13247	0.86117	1.03057	0.55473	1.07267	1.37446	1.18549	0.80123
0.79961	0.51731	0.62842	0.32371	0.67292	0.55788	0.6094	0.51374
0.81274	0.52602	0.88033	0.3075	0.84335	0.5712	0.69497	0.75762
0.70882	0.51936	0.77671	0.23386	0.66527	0.34534	0.59382	0.60647
0.60106	0.29003	0.6334	0.18789	0.69107	0.36745	0.61577	0.46951
0.54762	0.41603	0.55217	0.20972	0.75847	0.60294	0.54137	0.30571
0.65378	0.38226	0.62638	0.22283	0.9211	0.61914	0.65108	1.10097
0.78351	0.40611	0.73744	0.60951	1.14421	0.49939	0.71375	0.89454
0.75349	0.5369	0.55166	0.20364	0.74536	0.41715	0.55371	0.52125
0.58906	0.54977	0.55391	0.17855	0.52939	0.42683	0.50267	0.38467
0.78108	0.65634	0.46416	0.80464	0.65073	0.4614	0.51398	0.35484
1.68545	0.89132	1.05754	0.64994	1.60523	1.23528	1.2949	1.93739
0.67653	0.54911	0.52541	0.35071	0.64011	0.34555	0.53529	0.41812
1.0518	0.73054	0.48708	0.29577	0.65343	0.39996	0.88423	0.34725
2.05945	1.56984	0.97547	0.58285	2.49773	1.71049	1.08421	1.61327
2.00229	1.20131	0.76739	0.31653	2.14736	3.29258	1.56136	0.93054
2.34231	1.27774	0.9373	0.55167	2.41484	2.63639	2.41186	1.86964
3.12393	2.9569	1.09076	0.7735	3.11598	2.26329	1.91141	2.17263
0.74184	0.66839	0.7281	0.22853	0.95964	0.62583	0.63864	0.817
1.00337	0.7731	0.78911	0.47304	0.96726	0.95147	0.75342	0.87084
1.41049	1.11981	1.08319	0.88376	1.71051	1.33598	1.26474	1.38855
0.92073	0.64326	1.09518	0.45003	1.36192	0.71458	1.09134	0.66029
0.54974	0.32357	0.48842	0.29153	0.55377	0.48473	0.44614	0.37457
0.50224	0.32223	0.49941	0.23849	0.48343	0.32866	0.41071	0.41079
0.55298	0.28219	0.54993	0.26251	0.52638	0.45116	0.44869	0.49729
0.6558	0.42957	0.64934	0.32167	0.72064	0.40351	0.53297	0.96821
0.94473	0.68554	0.8194	0.44133	1.04432	0.58308	0.6406	0.99509
2.85735	2.69705	2.62247	2.22735	3.00681	3.29023	2.25604	1.27265
3.25863	2.92934	3.42159	3.447	3.86973	2.36566	2.5712	2.37897
2.72526	2.75322	1.43209	1.30023	3.04387	2.42056	1.46051	2.54778
1.68442	1.66137	1.13287	0.80256	2.28569	2.41509	1.70082	1.70804
1.49424	1.61435	1.14735	1.00036	2.42245	2.19405	1.30468	0.69168
1.08683	0.79908	1.138	0.82418	1.39723	0.9991	0.90976	1.13553
1.82646	1.55818	1.61914	1.45174	2.08379	1.61848	1.63789	1.85683
0.83638	0.47655	0.77492	0.36976	0.97364	0.52095	0.67477	0.51107
0.68851	0.41032	0.57711	0.24022	0.68087	0.52104	0.56153	0.90857
0.63989	0.43092	0.50672	0.20188	0.65901	0.42184	0.51264	0.45684
0.75466	0.51824	0.58573	0.32229	0.73572	0.51366	0.63911	0.93977
1.04189	0.68703	1.07385	1.34882	1.12085	0.49588	0.88162	0.63772
0.71612	0.28824	0.67245	0.18581	0.93367	0.50696	0.71759	0.63286
0.59299	0.26325	0.61185	0.25558	0.72163	0.553	0.6366	0.46143
0.82565	0.47512	0.69215	0.24406	0.90474	0.64904	0.75885	0.5369
0.97363	0.46372	0.89	0.36485	1.05332	0.57134	0.79612	0.83979
1.21418	0.58168	1.23041	0.73251	1.38781	1.24751	1.28525	0.79793
1.26314	1.03755	1.03819	0.64386	1.41166	1.28273	1.108	0.9684
1.22939	1.14038	0.99451	0.69604	1.29791	0.97618	1.05915	1.10819
1.58452	1.42662	1.29842	0.95791	1.75214	1.48185	1.41749	2.51102

## Sheet: Data S9
Supplementary Figure 14 Mean squared error (MSE)												Supplementary Figure 14 Value square deviation (VSD)
Sampling steps	Apo-Pin1(3TDB)	FFpSPR-Pin1(3TDB)	FFpSPR-Pin1(I28A)(3TDB)	FFpSPR-Pin1(1NMV)	pCdc25C-Pin1(1NMV)	WT-SOD1	G93A-SOD1	WT	A52V	S218Sp/S222Sp	E203K	Sampling steps	Apo-Pin1(3TDB)	FFpSPR-Pin1(3TDB)	FFpSPR-Pin1(I28A)(3TDB)	FFpSPR-Pin1(1NMV)	pCdc25C-Pin1(1NMV)	WT-SOD1	G93A-SOD1	WT	A52V	S218Sp/S222Sp	E203K
10	0.000965622	0.000608596	0.000643619	0.00129	0.0011	0.000769	0.000831	0.000570887	0.000666779	0.00131	0.000946075	10	0.12826	0.09127	0.16681	0.11845	0.14626	0.09196	0.12379	0.05209	0.10198	0.13976	0.08372
15	0.00116	0.00102	0.000877337	0.00158	0.000921	0.00117	0.00134	0.000748805	0.000815404	0.0016	0.00145	15	0.08622	0.1282	0.2569	0.09322	0.1501	0.13868	0.15617	0.03545	0.1081	0.25049	0.1279
20	0.00114	0.00115	0.00109	0.0016	0.000635	0.00129	0.00136	0.000890649	0.000890996	0.00139	0.00189	20	0.27407	0.08048	0.06844	0.1206	0.13422	0.11473	0.15294	0.05402	0.13443	0.15594	0.1612
25	0.00118	0.00122	0.00103	0.00156	0.000661	0.0014	0.00139	0.000856589	0.000946466	0.00141	0.00193	25	0.07426	0.23647	0.06594	0.12834	0.18067	0.33667	0.21574	0.05918	0.11583	0.19169	0.17261
30	0.00112	0.00121	0.000975105	0.00148	0.000702	0.00141	0.00149	0.000853386	0.000963571	0.00194	0.00192	30	0.13778	0.13431	0.30724	0.19928	0.48475	0.12519	0.29198	0.0613	0.17976	0.28209	0.13597
40	0.00113	0.0014	0.0011	0.00165	0.000573	0.0015	0.00158	0.000906104	0.00111	0.00209	0.00213	40	0.13009	0.11403	0.21357	0.14172	0.22529	0.20753	0.24188	0.10688	0.18553	0.28252	0.16458
45	0.00119	0.00142	0.00106	0.00166	0.000568	0.00149	0.00165	0.000961078	0.00108	0.00212	0.00213	45	0.11593	0.15299	0.31093	0.18242	0.16095	0.11899	0.31001	0.16616	0.19034	0.36895	0.12762
50	0.00122	0.00146	0.00106	0.00181	0.000608	0.0017	0.00157	0.000975995	0.00116	0.00174	0.00229	50	0.12675	0.1423	0.26509	0.17557	0.13863	0.22937	0.56163	0.13708	0.1973	0.18347	0.1581
60	0.0012	0.0014	0.00113	0.00173	0.000614	0.00163	0.0017	0.00102	0.0012	0.00216	0.00229	60	0.17677	0.17201	0.43175	0.17697	0.21884	0.35133	0.50281	0.13341	0.20129	0.41757	0.12874
75	0.00137	0.00144	0.00155	0.00182	0.000597	0.00169	0.00176	0.00107	0.00124	0.00227	0.00228	75	0.19856	0.35821	0.54612	0.24107	0.31473	0.27802	0.63508	0.19647	0.18568	0.54307	0.23722
90	0.00141	0.00169	0.00117	0.00182	0.000614	0.00179	0.00192	0.0011	0.00129	0.00239	0.00239	90	0.25282	0.3087	0.68173	0.23078	0.52557	0.54576	0.60685	0.17831	0.15019	0.42945	0.15059
100	0.00141	0.00164	0.00124	0.00198	0.000656	0.00194	0.00193	0.00118	0.00134	0.00267	0.00275	100	0.21063	0.4573	0.62713	0.18666	0.46514	0.41569	0.65143	0.22808	0.2289	0.46737	0.30106

[truncated: 13 more sheets: Data S10, Data S11, Data S12, Data S13, Data S14, Data S15, Data S16, Data S17, Data S18, Data S19, Data S20, Data S21, Data S22]
